# Supplementary material for: Proteomic Analysis of ISGylation in Immortalized Porcine Alveolar Macrophage Cell Lines Induced by Type I Interferon
Source: Vaccines (Basel). 2021 Feb 17;9(2):164. doi: 10.3390/vaccines9020164 (PMC7922875; doi:10.3390/vaccines9020164)
Supplement: Supplementary file 1 [file vaccines-09-00164-s001.zip]

Archive with 6 entries (5 files):
- Supplementary Figure.1.jpg
- Supplementary Tables/
- Supplementary Tables/Supplementary Table 1. Identified peptides sequence putative modification sites and protein description.xlsx
- Supplementary Tables/Supplementary Table 2. ISG15-conjugated proteins under each GO category.xlsx
- Supplementary Tables/Supplementary Table 3. COG functional classification of ISG15-conjugated proteins.xlsx
- Supplementary Tables/Supplementary Table 4 GO-enrichment of involving pathways of ISG15-conjugated proteins.xlsx
