# Supplementary material for: Proteomic Analysis of ISGylation in Immortalized Porcine Alveolar Macrophage Cell Lines Induced by Type I Interferon
Source: Vaccines (Basel). 2021 Feb 17;9(2):164. doi: 10.3390/vaccines9020164 (PMC7922875; doi:10.3390/vaccines9020164)
Supplement: Supplementary file 1 [file vaccines-09-00164-s001.zip › Supplementary Tables/Supplementary Table 1. Identified peptides sequence putative modification sites and protein description.xlsx]

## Sheet: Annotation_Combine
Protein accession	Position	Amino acid	Protein description	Gene name	Modified sequence
I3LVH0	171	K	SMC5-SMC6 complex localization factor 2 OS=Sus scrofa OX=9823 GN=SLF2 PE=4 SV=3	SLF2	K(1)HQSPEGRK(1)
F1SCV1	139	K	Gamma-tubulin complex component OS=Sus scrofa OX=9823 GN=TUBGCP2 PE=3 SV=3	TUBGCP2	ISMQELEELRK(1)
A0A286ZNA8	1318	K	Spectrin beta chain OS=Sus scrofa OX=9823 GN=SPTBN2 PE=3 SV=1	SPTBN2	WQK(1)HQAFMAELAANK(1)
A0A5G2R6P7	103	K	Phosphorylase b kinase regulatory subunit OS=Sus scrofa OX=9823 GN=PHKA2 PE=1 SV=1	PHKA2	QVDK(1)VEK(0.94)FK(0.94)HTQSTK(0.975)DSLHAK(0.144)
A0A287ANA6	350	K	Mitochondrial calcium uptake 1 OS=Sus scrofa OX=9823 GN=MICU1 PE=4 SV=1	MICU1	LTAMQK(1)QLKKHFK
A0A287BHA0	353	K	OTU deubiquitinase 3 OS=Sus scrofa OX=9823 GN=OTUD3 PE=4 SV=2	OTUD3	K(1)K(1)RQEERHR
P00339	118	K	L-lactate dehydrogenase A chain OS=Sus scrofa OX=9823 GN=LDHA PE=1 SV=3	LDHA	K(1)K(1)RQEERHR
P00355	84	K	Glyceraldehyde-3-phosphate dehydrogenase OS=Sus scrofa OX=9823 GN=GAPDH PE=1 SV=4	GAPDH	DPANIK(1)WGDAGATYVVESTGVFTTMEK
A0A5G2RKC7	347	K	Ig-like domain-containing protein OS=Sus scrofa OX=9823 GN=LOC110260316 PE=4 SV=1	LOC110260316	VEIGASATDGMICPGEK(1)
A0A480WPU1	281	K	Alpha-enolase isoform 1 OS=Sus scrofa OX=9823 GN=ENO1 PE=1 SV=1	ENO1	YISPDQLADLYK(1)SFIR
A0A480WPU1	89	K	Alpha-enolase isoform 1 OS=Sus scrofa OX=9823 GN=ENO1 PE=1 SV=1	ENO1	LNVVEQEK(0.979)IDK(0.021)
A0A287APY2	7	K	Chromosome 1 open reading frame 146 OS=Sus scrofa OX=9823 GN=C1orf146 PE=4 SV=1	C1orf146	MAEGDGK(1)EK(1)
A0A287BAI9	44	K	Myb/SANT DNA binding domain containing 1 OS=Sus scrofa OX=9823 GN=MSANTD1 PE=4 SV=2	MSANTD1	NWTDAEMRGLMLVWEEFFDELK(1)
A0A5G2RF85	282	K	Coiled-coil domain-containing protein 86 OS=Sus scrofa OX=9823 GN=CCDC86 PE=4 SV=1	CCDC86	K(0.981)MK(0.019)ERQERK(1)
K7GKN2	299	K	Interferon-induced GTP-binding protein Mx1 OS=Sus scrofa OX=9823 GN=MX1 PE=1 SV=3	MX1	ALQK(1)EQAFFENHEHFR
A0A287A391	388	K	Elongation factor 1-alpha OS=Sus scrofa OX=9823 GN=EEF1A1 PE=1 SV=2	EEF1A1	SGDAAIVDMVPGK(1)PMCVESFSDYPPLGR
I3LII3	37	K	Eukaryotic translation elongation factor 2 OS=Sus scrofa OX=9823 GN=EEF2 PE=1 SV=3	EEF2	NMSVIAHVDHGK(1)STLTDSLVCK
A0A286ZPN4	112	K	Uncharacterized protein OS=Sus scrofa OX=9823 GN=HSPA8 PE=1 SV=1	HSPA8	GETK(1)SFYPEEVSSMVLTK
A0A287BND2	564	K	HECT and RLD domain containing E3 ubiquitin protein ligase 5 OS=Sus scrofa OX=9823 GN=HERC5 PE=1 SV=1	HERC5	SFWK(1)VSSQK(1)K(1)IR
A0A287ABG2	173	K	Proliferating cell nuclear antigen OS=Sus scrofa OX=9823 GN=PCNA PE=3 SV=2	PCNA	DLSHIGDAVVISCAK(0.849)DGVK(0.151)
O19004	289	K	Serine/threonine-protein kinase A-Raf OS=Sus scrofa OX=9823 GN=ARAF PE=2 SV=1	ARAF	ERKSLADDK(1)K(1)K(1)
A0A287B7L9	875	K	Multifunctional fusion protein OS=Sus scrofa OX=9823 GN=PKM PE=1 SV=1	PKM	VFLAQK(1)MMIGR
A0A5G2R864	2617	K	Uncharacterized protein OS=Sus scrofa OX=9823 PE=4 SV=1		KQGSKLWGVMLSK(1)
A0A286ZYX8	28	K	Fructose-bisphosphate aldolase OS=Sus scrofa OX=9823 GN=ALDOA PE=3 SV=2	ALDOA	IVAPGK(1)GILAADESTGSIAK
P00339	81	K	L-lactate dehydrogenase A chain OS=Sus scrofa OX=9823 GN=LDHA PE=1 SV=3	LDHA	IVSGK(1)DYNVTANSR
A0A287AB58	128	K	Ubiquitin-like modifier OS=Sus scrofa OX=9823 GN=ISG15 PE=1 SV=1	ISG15	QQVCQQEGVQADQFWLTFEGK(1)PMEDEHQLGEYDLK(1)
A0A5G2R5L4	93	K	Collectin subfamily member 12 OS=Sus scrofa OX=9823 GN=COLEC12 PE=4 SV=1	COLEC12	LTAVESDLK(1)K(1)
F1SIL5	890	K	Vacuolar protein sorting 13 homolog A OS=Sus scrofa OX=9823 GN=VPS13A PE=1 SV=4	VPS13A	MIGLTVGFDK(1)K(1)
F1SQP9	601	K	"""Vezatin, adherens junctions transmembrane protein OS=Sus scrofa OX=9823 GN=VEZT PE=4 SV=4"""	VEZT	ASEAERQK(1)WK(1)
A0A5G2Q995	292	K	Olfactory receptor OS=Sus scrofa OX=9823 PE=3 SV=1		LK(1)NFK(0.008)K(0.994)DGFK(0.999)
A0A5G2R5L4	94	K	Collectin subfamily member 12 OS=Sus scrofa OX=9823 GN=COLEC12 PE=4 SV=1	COLEC12	LTAVESDLK(1)K(1)
F1S9Q3	65	K	Uncharacterized protein OS=Sus scrofa OX=9823 GN=HSPA8 PE=1 SV=3	HSPA8	LIGDAAK(1)NQVAMNPTNTVFDAK
A0A287A391	20	K	Elongation factor 1-alpha OS=Sus scrofa OX=9823 GN=EEF1A1 PE=1 SV=2	EEF1A1	THINIVVIGHVDSGK(0.999)STTTGHLIYK(0.001)
A0A287B7L9	626	K	Multifunctional fusion protein OS=Sus scrofa OX=9823 GN=PKM PE=1 SV=1	PKM	SVETLK(1)EMIK
A0A287AT44	402	K	Coiled-coil domain containing 181 OS=Sus scrofa OX=9823 GN=CCDC181 PE=4 SV=1	CCDC181	ERK(1)TEELRK(1)
A0A286ZPN4	56	K	Uncharacterized protein OS=Sus scrofa OX=9823 GN=HSPA8 PE=1 SV=1	HSPA8	LIGDAAK(1)NQVAMNPTNTVFDAK
P11708	142	K	"""Malate dehydrogenase, cytoplasmic OS=Sus scrofa OX=9823 GN=MDH1 PE=1 SV=4"""	MDH1	VIVVGNPANTNCLTASK(0.926)SAPSIPK(0.074)
A0A480WPU1	120	K	Alpha-enolase isoform 1 OS=Sus scrofa OX=9823 GN=ENO1 PE=1 SV=1	ENO1	FGANAILGVSLAVCK(0.929)AGAVEK(0.071)
I3LKF3	330	K	Fascin OS=Sus scrofa OX=9823 GN=FSCN1 PE=1 SV=2	FSCN1	YWTLTASGGVQSTASSK(1)
I3LPT1	178	K	Transketolase OS=Sus scrofa OX=9823 GN=TKT PE=1 SV=1	TKT	AFGQVK(1)NQPTAIIAK
F1SM90	93	K	Microtubule crosslinking factor 1 OS=Sus scrofa OX=9823 GN=MTCL1 PE=4 SV=3	MTCL1	K(1)AEQK(1)SLK(1)
F1SJB5	166	K	Annexin OS=Sus scrofa OX=9823 GN=ANXA1 PE=1 SV=3	ANXA1	DLAK(1)DITSDTSGDYQK
A0A287AMT7	707	K	HECT and RLD domain containing E3 ubiquitin protein ligase family member 6 OS=Sus scrofa OX=9823 GN=HERC6 PE=4 SV=1	HERC6	VLVVEFIK(0.999)EICSVGEGVK(0.001)
I3LPT1	48	K	Transketolase OS=Sus scrofa OX=9823 GN=TKT PE=1 SV=1	TKT	K(1)ISSDLDGHPVPK
I3LUY4	916	K	HEAT repeat containing 4 OS=Sus scrofa OX=9823 GN=HEATR4 PE=4 SV=3	HEATR4	EEAK(1)RVYLQPK(0.957)EGQK(0.043)
A0A480WPU1	71	K	Alpha-enolase isoform 1 OS=Sus scrofa OX=9823 GN=ENO1 PE=1 SV=1	ENO1	AVEHINK(1)TIAPALVSK
A0A5G2Q995	300	K	Olfactory receptor OS=Sus scrofa OX=9823 PE=3 SV=1		LK(1)NFK(0.008)K(0.994)DGFK(0.999)
A0A5G2QBK1	156	K	RNA exonuclease 5 OS=Sus scrofa OX=9823 GN=REXO5 PE=4 SV=1	REXO5	KIGDLSK(1)
A0A287B7L9	834	K	Multifunctional fusion protein OS=Sus scrofa OX=9823 GN=PKM PE=1 SV=1	PKM	IISK(1)IENHEGVR
A0A287AMW3	447	K	Serine/threonine kinase 3 OS=Sus scrofa OX=9823 GN=STK3 PE=4 SV=1	STK3	NLSLEELQMRLK(1)ALDPMMEREIEELR
A0A5G2QFM3	37	K	"""SLU7 homolog, splicing factor OS=Sus scrofa OX=9823 GN=SLU7 PE=4 SV=1"""	SLU7	K(1)ELEEQRK(1)
A0A5G2R8I8	99	K	UBIQUITIN_CONJUGAT_2 domain-containing protein OS=Sus scrofa OX=9823 GN=LOC102160336 PE=3 SV=1	LOC102160336	IYHCNINSQGVICLDILK(1)DNWSPALTISK
P19620	115	K	Annexin A2 OS=Sus scrofa OX=9823 GN=ANXA2 PE=1 SV=4	ANXA2	TPAQYDASELK(0.942)ASMK(0.058)
A0A5G2QJH7	51	K	DUF1725 domain-containing protein OS=Sus scrofa OX=9823 PE=4 SV=1		KTTYRMGENSFK(1)
F1S640	228	K	Abnormal spindle microtubule assembly OS=Sus scrofa OX=9823 GN=ASPM PE=4 SV=4	ASPM	LIDHDPCLFCK(0.001)DAK(0.998)FK(0.501)ASK(0.501)
A0A287AB58	13	K	Ubiquitin-like modifier OS=Sus scrofa OX=9823 GN=ISG15 PE=1 SV=1	ISG15	MLGGK(1)EILVPLR
A0A5G2QJM8	302	K	Olfactory receptor OS=Sus scrofa OX=9823 PE=3 SV=1		RTCTRK(1)LRTMEK
A0A287AZA7	96	K	Ubiquitin-like domain-containing protein OS=Sus scrofa OX=9823 GN=RPS27A PE=1 SV=2	RPS27A	LIFAGK(1)QLEDGR
P00355	70	K	Glyceraldehyde-3-phosphate dehydrogenase OS=Sus scrofa OX=9823 GN=GAPDH PE=1 SV=4	GAPDH	LVINGK(1)AITIFQER
I3LVP8	13	K	Katanin p60 ATPase-containing subunit A1 OS=Sus scrofa OX=9823 GN=KATNA1 PE=3 SV=3	KATNA1	SMSLLMISENVK(1)
A0A5G2QFP5	80	K	Discs large MAGUK scaffold protein 2 OS=Sus scrofa OX=9823 GN=DLG2 PE=1 SV=1	DLG2	SCEQKIEEANQVALK(1)
A0A286ZYG1	10	K	Uncharacterized protein OS=Sus scrofa OX=9823 PE=4 SV=2		TKGTSSFEK(1)
I3LII3	244	K	Eukaryotic translation elongation factor 2 OS=Sus scrofa OX=9823 GN=EEF2 PE=1 SV=3	EEF2	FAAK(1)GEGQLGPAER
P19620	49	K	Annexin A2 OS=Sus scrofa OX=9823 GN=ANXA2 PE=1 SV=4	ANXA2	TK(1)GVDEVTIVNILTNR
Q29099	266	K	Polypyrimidine tract-binding protein 1 OS=Sus scrofa OX=9823 GN=PTBP1 PE=2 SV=1	PTBP1	LTSLNVK(0.995)YNNDK(0.005)
A0A5G2QLS8	648	K	COP1 E3 ubiquitin ligase OS=Sus scrofa OX=9823 GN=COP1 PE=4 SV=1	COP1	GLSK(1)TLLTFK
F1SM90	89	K	Microtubule crosslinking factor 1 OS=Sus scrofa OX=9823 GN=MTCL1 PE=4 SV=3	MTCL1	K(1)AEQK(1)SLK(1)
P00355	184	K	Glyceraldehyde-3-phosphate dehydrogenase OS=Sus scrofa OX=9823 GN=GAPDH PE=1 SV=4	GAPDH	VIHDHFGIVEGLMTTVHAITATQK(0.987)TVDGPSGK(0.013)
P00336	119	K	L-lactate dehydrogenase B chain OS=Sus scrofa OX=9823 GN=LDHB PE=1 SV=3	LDHB	NVNVFK(1)FIIPQIVK
P08059	12	K	Glucose-6-phosphate isomerase OS=Sus scrofa OX=9823 GN=GPI PE=1 SV=3	GPI	K(1)LQTWYHEHR
A0A286ZPN4	320	K	Uncharacterized protein OS=Sus scrofa OX=9823 GN=HSPA8 PE=1 SV=1	HSPA8	IQK(1)LLQDFFNGK
A0A287AB58	6	K	Ubiquitin-like modifier OS=Sus scrofa OX=9823 GN=ISG15 PE=1 SV=1	ISG15	ELK(1)VK(0.998)MLGGK(0.002)
A0A287AIG4	10	K	Potassium channel subfamily K member 10 isoform 2 OS=Sus scrofa OX=9823 GN=KCNK10 PE=3 SV=1	KCNK10	FPIETPRK(1)QVNWDPK(1)
F1S9Q3	357	K	Uncharacterized protein OS=Sus scrofa OX=9823 GN=HSPA8 PE=1 SV=3	HSPA8	IQK(1)LLQDFFNGK
P10668	92	K	Cofilin-1 OS=Sus scrofa OX=9823 GN=CFL1 PE=1 SV=3	CFL1	YALYDATYETK(0.93)ESK(0.07)
A0A480WPU1	126	K	Alpha-enolase isoform 1 OS=Sus scrofa OX=9823 GN=ENO1 PE=1 SV=1	ENO1	AGAVEK(1)GVPLYR
A0A287AMT7	993	K	HECT and RLD domain containing E3 ubiquitin protein ligase family member 6 OS=Sus scrofa OX=9823 GN=HERC6 PE=4 SV=1	HERC6	DNPRPLTCHNILDLPK(1)YSTMER
A0A5G2QV74	217	K	Islet cell autoantigen 1 OS=Sus scrofa OX=9823 GN=ICA1 PE=1 SV=1	ICA1	SFDK(0.005)LK(0.995)MDVCQK(1)
A0A5G2QFM3	44	K	"""SLU7 homolog, splicing factor OS=Sus scrofa OX=9823 GN=SLU7 PE=4 SV=1"""	SLU7	K(1)ELEEQRK(1)
A0A5G2R6P7	101	K	Phosphorylase b kinase regulatory subunit OS=Sus scrofa OX=9823 GN=PHKA2 PE=1 SV=1	PHKA2	QVDK(1)VEK(0.94)FK(0.94)HTQSTK(0.975)DSLHAK(0.144)
K7GT30	124	K	ATRX chromatin remodeler OS=Sus scrofa OX=9823 GN=ATRX PE=1 SV=3	ATRX	SK(1)MK(1)TENLK(1)
A0A5G2RLN9	292	K	Arylsulfatase E OS=Sus scrofa OX=9823 GN=ARSE PE=1 SV=1	ARSE	LLSGEALSFIQRHK(1)
A0A287AZA7	111	K	Ubiquitin-like domain-containing protein OS=Sus scrofa OX=9823 GN=RPS27A PE=1 SV=2	RPS27A	TLSDYNIQK(1)ESTLHLVLR
F1SCY1	62	K	Uncharacterized protein OS=Sus scrofa OX=9823 GN=IFIT1 PE=1 SV=3	IFIT1	YNVGIHNLLAYVK(0.789)HLK(0.211)
P00339	59	K	L-lactate dehydrogenase A chain OS=Sus scrofa OX=9823 GN=LDHA PE=1 SV=3	LDHA	LK(1)GEMMDLQHGSLFLR
A0A5G2RF85	274	K	Coiled-coil domain-containing protein 86 OS=Sus scrofa OX=9823 GN=CCDC86 PE=4 SV=1	CCDC86	K(0.981)MK(0.019)ERQERK(1)
A0A5G2QZX1	61	K	Actin gamma 1 OS=Sus scrofa OX=9823 GN=ACTG1 PE=1 SV=1	ACTG1	DSYVGDEAQSK(1)R
Q29599	264	K	2'-5'-oligoadenylate synthase 1 OS=Sus scrofa OX=9823 GN=OAS1 PE=1 SV=3	OAS1	KTDFSTAQGFQTVLELVLK(0.944)HQK(0.056)
Q7SIB7	216	K	Phosphoglycerate kinase 1 OS=Sus scrofa OX=9823 GN=PGK1 PE=1 SV=3	PGK1	ALESPERPFLAILGGAK(0.948)VADK(0.052)
K7GT30	126	K	ATRX chromatin remodeler OS=Sus scrofa OX=9823 GN=ATRX PE=1 SV=3	ATRX	SK(1)MK(1)TENLK(1)
I3L9J4	129	K	Uncharacterized protein OS=Sus scrofa OX=9823 GN=CCT6A PE=1 SV=2	CCT6A	EK(1)ALQFLEQVK
A0A287BND2	563	K	HECT and RLD domain containing E3 ubiquitin protein ligase 5 OS=Sus scrofa OX=9823 GN=HERC5 PE=1 SV=1	HERC5	SFWK(1)VSSQK(1)K(1)IR
A0A287APY2	9	K	Chromosome 1 open reading frame 146 OS=Sus scrofa OX=9823 GN=C1orf146 PE=4 SV=1	C1orf146	MAEGDGK(1)EK(1)
A0A287AZA7	59	K	Ubiquitin-like domain-containing protein OS=Sus scrofa OX=9823 GN=RPS27A PE=1 SV=2	RPS27A	TLTGK(1)TITLEVEPSDTIENVK
A0A5G2Q995	296	K	Olfactory receptor OS=Sus scrofa OX=9823 PE=3 SV=1		LK(1)NFK(0.008)K(0.994)DGFK(0.999)
I3LCL1	269	K	PBX homeobox 4 OS=Sus scrofa OX=9823 GN=PBX4 PE=4 SV=3	PBX4	GGITVSQVSNWFGNK(1)R
P08059	89	K	Glucose-6-phosphate isomerase OS=Sus scrofa OX=9823 GN=GPI PE=1 SV=3	GPI	MFNGEK(1)INFTEDR
I3LFY2	41	K	"""UDP-GlcNAc:betaGal beta-1,3-N-acetylglucosaminyltransferase like 1 OS=Sus scrofa OX=9823 GN=B3GNTL1 PE=4 SV=3"""	B3GNTL1	DK(1)SMAVIEK(0.962)WK(0.034)EK(0.004)
A0A287A1G6	145	K	Uncharacterized protein OS=Sus scrofa OX=9823 GN=HK1 PE=1 SV=2	HK1	K(1)LPVGFTFSFPCR
P19620	28	K	Annexin A2 OS=Sus scrofa OX=9823 GN=ANXA2 PE=1 SV=4	ANXA2	LSLEGDHSTPASAYGSVK(1)AYTNFDAER
A0A287BHA0	354	K	OTU deubiquitinase 3 OS=Sus scrofa OX=9823 GN=OTUD3 PE=4 SV=2	OTUD3	K(1)K(1)RQEERHR
A0A287BKD3	908	K	Bromodomain adjacent to zinc finger domain 2B OS=Sus scrofa OX=9823 GN=BAZ2B PE=4 SV=2	BAZ2B	EQIKIMKQQEK(1)
F1SIL5	891	K	Vacuolar protein sorting 13 homolog A OS=Sus scrofa OX=9823 GN=VPS13A PE=1 SV=4	VPS13A	MIGLTVGFDK(1)K(1)
A0A287BE46	8	K	Protein quaking OS=Sus scrofa OX=9823 GN=QKI PE=4 SV=2	QKI	VGEMETK(0.998)EK(0.002)
A0A286ZPN4	3	K	Uncharacterized protein OS=Sus scrofa OX=9823 GN=HSPA8 PE=1 SV=1	HSPA8	SK(1)GPAVGIDLGTTYSCVGVFQHGK
A0A480WPU1	326	K	Alpha-enolase isoform 1 OS=Sus scrofa OX=9823 GN=ENO1 PE=1 SV=1	ENO1	FTGSAGIQVVGDDLTVTNPK(1)R
Q7SIB7	220	K	Phosphoglycerate kinase 1 OS=Sus scrofa OX=9823 GN=PGK1 PE=1 SV=3	PGK1	VADK(1)IQLINNMLDK
A0A286ZPN4	71	K	Uncharacterized protein OS=Sus scrofa OX=9823 GN=HSPA8 PE=1 SV=1	HSPA8	NQVAMNPTNTVFDAK(1)R
A0A5G2RLC3	5	K	Uncharacterized protein OS=Sus scrofa OX=9823 PE=4 SV=1		MKAIK(0.98)K(0.746)DNK(0.274)
A0A287AT44	396	K	Coiled-coil domain containing 181 OS=Sus scrofa OX=9823 GN=CCDC181 PE=4 SV=1	CCDC181	ERK(1)TEELRK(1)
O19004	288	K	Serine/threonine-protein kinase A-Raf OS=Sus scrofa OX=9823 GN=ARAF PE=2 SV=1	ARAF	ERKSLADDK(1)K(1)K(1)
A0A287AB58	142	K	Ubiquitin-like modifier OS=Sus scrofa OX=9823 GN=ISG15 PE=1 SV=1	ISG15	QQVCQQEGVQADQFWLTFEGK(1)PMEDEHQLGEYDLK(1)
A0A287ATF9	23	K	HMG-box transcription factor 1 OS=Sus scrofa OX=9823 GN=HBP1 PE=4 SV=1	HBP1	LLLVMDK(1)R
A0A287B7L9	653	K	Multifunctional fusion protein OS=Sus scrofa OX=9823 GN=PKM PE=1 SV=1	PKM	LNFSHGTHEYHAETIK(1)NVR
F1SQP9	603	K	"""Vezatin, adherens junctions transmembrane protein OS=Sus scrofa OX=9823 GN=VEZT PE=4 SV=4"""	VEZT	ASEAERQK(1)WK(1)
A0A287ANL3	893	K	Centrosomal protein 170 OS=Sus scrofa OX=9823 GN=CEP170 PE=1 SV=1	CEP170	EKIEK(1)K(1)TK(1)SR
A0A287BND2	512	K	HECT and RLD domain containing E3 ubiquitin protein ligase 5 OS=Sus scrofa OX=9823 GN=HERC5 PE=1 SV=1	HERC5	SAESNCHIK(0.997)ALLELLK(0.003)
A0A5G2QNM3	497	K	Neuroendocrine convertase 2 OS=Sus scrofa OX=9823 GN=PCSK2 PE=3 SV=1	PCSK2	GDLNINMTSPMGTK(1)
A0A5G2R5U8	63	K	NAC-A/B domain-containing protein OS=Sus scrofa OX=9823 GN=NACA PE=1 SV=1	NACA	IEDLSQQAQLAAAEK(0.841)FK(0.159)
F1SM90	96	K	Microtubule crosslinking factor 1 OS=Sus scrofa OX=9823 GN=MTCL1 PE=4 SV=3	MTCL1	IEDLSQQAQLAAAEK(0.935)FK(0.065)
A0A287A9A5	13	K	NOVA alternative splicing regulator 1 OS=Sus scrofa OX=9823 GN=NOVA1 PE=1 SV=2	NOVA1	LSEGLSWYK(1)SLK(1)
A0A5G2R9A1	95	K	Purine nucleoside phosphorylase OS=Sus scrofa OX=9823 GN=PNP PE=1 SV=1	PNP	FHLYEGYPLWK(1)VTFPVR
A0A287A391	146	K	Elongation factor 1-alpha OS=Sus scrofa OX=9823 GN=EEF1A1 PE=1 SV=2	EEF1A1	EHALLAYTLGVK(1)QLIVGVNK
A0A286ZPN4	218	K	Uncharacterized protein OS=Sus scrofa OX=9823 GN=HSPA8 PE=1 SV=1	HSPA8	MVNHFIAEFK(1)R
F1S9Q3	80	K	Uncharacterized protein OS=Sus scrofa OX=9823 GN=HSPA8 PE=1 SV=3	HSPA8	NQVAMNPTNTVFDAK(1)R
F1SQN1	126	K	T-complex protein 1 subunit delta OS=Sus scrofa OX=9823 GN=CCT4 PE=1 SV=1	CCT4	LLQK(1)GIHPTIISESFQK
I3LCA2	467	K	Chaperonin containing TCP1 subunit 8 OS=Sus scrofa OX=9823 GN=CCT8 PE=1 SV=2	CCT8	ANEVISK(0.996)LYAVHQEGNK(0.004)
F1S9Q3	610	K	Uncharacterized protein OS=Sus scrofa OX=9823 GN=HSPA8 PE=1 SV=3	HSPA8	ELEK(1)VCNPIITK
P00355	105	K	Glyceraldehyde-3-phosphate dehydrogenase OS=Sus scrofa OX=9823 GN=GAPDH PE=1 SV=4	GAPDH	WGDAGATYVVESTGVFTTMEK(0.995)AGAHLK(0.005)
A0A287A391	212	K	Elongation factor 1-alpha OS=Sus scrofa OX=9823 GN=EEF1A1 PE=1 SV=2	EEF1A1	IGYNPDTVAFVPISGWNGDNMLEPSANMPWFK(1)
A0A287ANL3	894	K	Centrosomal protein 170 OS=Sus scrofa OX=9823 GN=CEP170 PE=1 SV=1	CEP170	EKIEK(1)K(1)TK(1)SR
A0A287AIG4	17	K	Potassium channel subfamily K member 10 isoform 2 OS=Sus scrofa OX=9823 GN=KCNK10 PE=3 SV=1	KCNK10	FPIETPRK(1)QVNWDPK(1)
I3LUY4	909	K	HEAT repeat containing 4 OS=Sus scrofa OX=9823 GN=HEATR4 PE=4 SV=3	HEATR4	EEAK(1)RVYLQPK(0.957)EGQK(0.043)
A0A5G2QIK0	11	K	Tropomyosin alpha-3 chain OS=Sus scrofa OX=9823 GN=TPM3 PE=1 SV=1	TPM3	AGITTIEAVK(1)R
F1SJB5	58	K	Annexin OS=Sus scrofa OX=9823 GN=ANXA1 PE=1 SV=3	ANXA1	AITVK(1)GVDEATIIEILTK
A0A287B0Y8	1983	K	Plectin OS=Sus scrofa OX=9823 GN=PLEC PE=1 SV=2	PLEC	LK(0.186)TEAEIALK(0.811)EK(0.002)EAENERLR
F1RFQ7	60	K	GTP-binding nuclear protein Ran OS=Sus scrofa OX=9823 GN=RAN PE=1 SV=2	RAN	GPIK(1)FNVWDTAGQEK
A0A287B7D4	12	K	Neuroepithelial cell transforming 1 OS=Sus scrofa OX=9823 GN=NET1 PE=4 SV=2	NET1	LGTSICHRCGPK(1)
A0A287BND2	558	K	HECT and RLD domain containing E3 ubiquitin protein ligase 5 OS=Sus scrofa OX=9823 GN=HERC5 PE=1 SV=1	HERC5	SFWK(1)VSSQK(1)K(1)IR
A0A287AJQ2	5	K	Phosphoglycerate mutase OS=Sus scrofa OX=9823 GN=PGAM1 PE=1 SV=1	PGAM1	AAYK(1)LVLIR
O19004	290	K	Serine/threonine-protein kinase A-Raf OS=Sus scrofa OX=9823 GN=ARAF PE=2 SV=1	ARAF	ERKSLADDK(1)K(1)K(1)
F1SCY1	207	K	Uncharacterized protein OS=Sus scrofa OX=9823 GN=IFIT1 PE=1 SV=3	IFIT1	VAGFDGPFCLNALK(1)QAVR
I3LFY2	48	K	"""UDP-GlcNAc:betaGal beta-1,3-N-acetylglucosaminyltransferase like 1 OS=Sus scrofa OX=9823 GN=B3GNTL1 PE=4 SV=3"""	B3GNTL1	DK(1)SMAVIEK(0.962)WK(0.034)EK(0.004)
A0A286ZNH3	117	K	2-iminobutanoate/2-iminopropanoate deaminase OS=Sus scrofa OX=9823 GN=RIDA PE=1 SV=1	RIDA	AAYQVAALPK(1)GGR
F1SHD3	2158	K	Zinc finger DBF-type containing 2 OS=Sus scrofa OX=9823 GN=ZDBF2 PE=4 SV=3	ZDBF2	LLLQNGRK(1)
I3LVS9	57	K	Uncharacterized protein OS=Sus scrofa OX=9823 GN=LOC100525442 PE=4 SV=1	LOC100525442	SLGYAYVNYQQPVDAK(1)
A0A5G2R6P7	109	K	Phosphorylase b kinase regulatory subunit OS=Sus scrofa OX=9823 GN=PHKA2 PE=1 SV=1	PHKA2	QVDK(1)VEK(0.94)FK(0.94)HTQSTK(0.975)DSLHAK(0.144)
P00355	213	K	Glyceraldehyde-3-phosphate dehydrogenase OS=Sus scrofa OX=9823 GN=GAPDH PE=1 SV=4	GAPDH	GAAQNIIPASTGAAK(0.759)AVGK(0.241)
A0A287B8P2	1201	K	Bromodomain PHD finger transcription factor OS=Sus scrofa OX=9823 GN=BPTF PE=1 SV=1	BPTF	K(1)PSQDQK(1)LEER
K7GT30	131	K	ATRX chromatin remodeler OS=Sus scrofa OX=9823 GN=ATRX PE=1 SV=3	ATRX	SK(1)MK(1)TENLK(1)
A0A286ZYX8	42	K	Fructose-bisphosphate aldolase OS=Sus scrofa OX=9823 GN=ALDOA PE=3 SV=2	ALDOA	GILAADESTGSIAK(1)R
P19620	157	K	Annexin A2 OS=Sus scrofa OX=9823 GN=ANXA2 PE=1 SV=4	ANXA2	TDLEK(1)DIISDTSGDFR
I3LRS5	22	K	Aldehyde dehydrogenase 1 family member A1 OS=Sus scrofa OX=9823 GN=ALDH1A1 PE=1 SV=2	ALDH1A1	FQYTK(0.999)IFINNEWHNSVSGK(0.001)
P00355	137	K	Glyceraldehyde-3-phosphate dehydrogenase OS=Sus scrofa OX=9823 GN=GAPDH PE=1 SV=4	GAPDH	VIISAPSADAPMFVMGVNHEK(0.775)YDNSLK(0.225)
I3LPT1	150	K	Transketolase OS=Sus scrofa OX=9823 GN=TKT PE=1 SV=1	TKT	LGQSDPAPLQHQMDVYQK(1)R
A0A287ANL3	896	K	Centrosomal protein 170 OS=Sus scrofa OX=9823 GN=CEP170 PE=1 SV=1	CEP170	EKIEK(1)K(1)TK(1)SR
P00355	64	K	Glyceraldehyde-3-phosphate dehydrogenase OS=Sus scrofa OX=9823 GN=GAPDH PE=1 SV=4	GAPDH	AENGK(1)LVINGK
A0A287AB58	29	K	Ubiquitin-like modifier OS=Sus scrofa OX=9823 GN=ISG15 PE=1 SV=1	ISG15	DCMMASDLK(1)QQIAR
A0A287BJ71	150	K	Ubiquitin conjugating enzyme E2 E3 OS=Sus scrofa OX=9823 GN=UBE2E3 PE=3 SV=1	UBE2E3	IYHCNINSQGVICLDILK(1)DNWSPALTISK
F2Z5F8	165	K	Mediator of cell motility 1 OS=Sus scrofa OX=9823 GN=MEMO1 PE=3 SV=1	MEMO1	AMESHKDEFTIIPVLVGALSESK(0.976)EQEFGK(0.024)
A0A287BAS0	458	K	VPS9 domain containing 1 OS=Sus scrofa OX=9823 GN=VPS9D1 PE=4 SV=2	VPS9D1	KEPLLEQLK(1)
I3LVH0	163	K	SMC5-SMC6 complex localization factor 2 OS=Sus scrofa OX=9823 GN=SLF2 PE=4 SV=3	SLF2	K(1)HQSPEGRK(1)
A0A287B8P2	1195	K	Bromodomain PHD finger transcription factor OS=Sus scrofa OX=9823 GN=BPTF PE=1 SV=1	BPTF	K(1)PSQDQK(1)LEER
F1RTG1	147	K	Ecto-NOX disulfide-thiol exchanger 2 OS=Sus scrofa OX=9823 GN=ENOX2 PE=4 SV=5	ENOX2	LQVEK(1)MLENLK(1)EK(1)
A0A5G2QV74	211	K	Islet cell autoantigen 1 OS=Sus scrofa OX=9823 GN=ICA1 PE=1 SV=1	ICA1	SFDK(0.005)LK(0.995)MDVCQK(1)
A0A286ZNA8	1330	K	Spectrin beta chain OS=Sus scrofa OX=9823 GN=SPTBN2 PE=3 SV=1	SPTBN2	WQK(1)HQAFMAELAANK(1)
P19620	227	K	Annexin A2 OS=Sus scrofa OX=9823 GN=ANXA2 PE=1 SV=4	ANXA2	SVCHLQK(1)VFER
A0A287AS07	11	K	T-complex 11 OS=Sus scrofa OX=9823 GN=TCP11 PE=4 SV=2	TCP11	PDVEEK(0.073)VPLK(0.927)
A0A480WPU1	81	K	Alpha-enolase isoform 1 OS=Sus scrofa OX=9823 GN=ENO1 PE=1 SV=1	ENO1	K(1)LNVVEQEK
A0A287BA12	143	K	Vacuolar protein sorting 4 homolog B OS=Sus scrofa OX=9823 GN=VPS4B PE=1 SV=1	VPS4B	WSDVAGLEGAK(0.985)EALK(0.015)
F1S9Q3	255	K	Uncharacterized protein OS=Sus scrofa OX=9823 GN=HSPA8 PE=1 SV=3	HSPA8	MVNHFIAEFK(1)R
F1RTG1	153	K	Ecto-NOX disulfide-thiol exchanger 2 OS=Sus scrofa OX=9823 GN=ENOX2 PE=4 SV=5	ENOX2	LQVEK(1)MLENLK(1)EK(1)
A0A5G2R6P7	98	K	Phosphorylase b kinase regulatory subunit OS=Sus scrofa OX=9823 GN=PHKA2 PE=1 SV=1	PHKA2	QVDK(1)VEK(0.94)FK(0.94)HTQSTK(0.975)DSLHAK(0.144)
A0A480WPU1	103	K	Alpha-enolase isoform 1 OS=Sus scrofa OX=9823 GN=ENO1 PE=1 SV=1	ENO1	LMIEMDGTENK(0.888)SK(0.112)
A0A287AB58	8	K	Ubiquitin-like modifier OS=Sus scrofa OX=9823 GN=ISG15 PE=1 SV=1	ISG15	ELK(1)VK(0.998)MLGGK(0.002)
A0A287A9A5	10	K	NOVA alternative splicing regulator 1 OS=Sus scrofa OX=9823 GN=NOVA1 PE=1 SV=2	NOVA1	LSEGLSWYK(1)SLK(1)
F1RTG1	155	K	Ecto-NOX disulfide-thiol exchanger 2 OS=Sus scrofa OX=9823 GN=ENOX2 PE=4 SV=5	ENOX2	LQVEK(1)MLENLK(1)EK(1)
I3LR87	191	K	Chromosome 22 open reading frame 31 OS=Sus scrofa OX=9823 GN=C22orf31 PE=4 SV=3	C22orf31	DIGTASWK(1)GR
A0A287B199	29	K	Ig-like domain-containing protein OS=Sus scrofa OX=9823 PE=4 SV=1		ELAEGEDLRK(1)
A0A287B7L9	869	K	Multifunctional fusion protein OS=Sus scrofa OX=9823 GN=PKM PE=1 SV=1	PKM	GDLGIEIPAEK(0.999)VFLAQK(0.001)
A0A480WPU1	28	K	Alpha-enolase isoform 1 OS=Sus scrofa OX=9823 GN=ENO1 PE=1 SV=1	ENO1	GNPTVEVDLHTAK(1)GLFR
A0A480WPU1	202	K	Alpha-enolase isoform 1 OS=Sus scrofa OX=9823 GN=ENO1 PE=1 SV=1	ENO1	YGK(1)DATNVGDEGGFAPNILENK
F1S9Q3	121	K	Uncharacterized protein OS=Sus scrofa OX=9823 GN=HSPA8 PE=1 SV=3	HSPA8	GETK(1)SFYPEEVSSMVLTK
F2Z5H8	157	K	Transcription factor BTF3 OS=Sus scrofa OX=9823 GN=BTF3 PE=1 SV=3	BTF3	LAEALPK(0.985)QSVDGK(0.015)
A0A287AVF9	568	K	Myopalladin OS=Sus scrofa OX=9823 GN=MYPN PE=4 SV=1	MYPN	SAPTVPSQGLMK(1)
P00339	5	K	L-lactate dehydrogenase A chain OS=Sus scrofa OX=9823 GN=LDHA PE=1 SV=3	LDHA	ATLK(1)DQLIHNLLK
P00339	224	K	L-lactate dehydrogenase A chain OS=Sus scrofa OX=9823 GN=LDHA PE=1 SV=3	LDHA	NLHPELGTDADK(0.966)EHWK(0.034)
D0G0C9	137	K	T-complex protein 1 subunit eta OS=Sus scrofa OX=9823 GN=CCT7 PE=1 SV=1	CCT7	TATQLAVNK(0.041)IK(0.959)
A0A480WPU1	5	K	Alpha-enolase isoform 1 OS=Sus scrofa OX=9823 GN=ENO1 PE=1 SV=1	ENO1	SILK(1)IHAR
P19620	119	K	Annexin A2 OS=Sus scrofa OX=9823 GN=ANXA2 PE=1 SV=4	ANXA2	ASMK(1)GLGTDEDSLIEIICSR
