# Supplementary material for: Proteomic Analysis of ISGylation in Immortalized Porcine Alveolar Macrophage Cell Lines Induced by Type I Interferon
Source: Vaccines (Basel). 2021 Feb 17;9(2):164. doi: 10.3390/vaccines9020164 (PMC7922875; doi:10.3390/vaccines9020164)
Supplement: Supplementary file 1 [file vaccines-09-00164-s001.zip › Supplementary Tables/Supplementary Table 2. ISG15-conjugated proteins under each GO category.xlsx]

## Sheet: ident Classification
GO Terms Level 1	GO Terms Level 2	No. of Protein
Biological Process	regulation of biological process	52
	cellular metabolic process	40
	organic substance metabolic process	40
	primary metabolic process	40
	nitrogen compound metabolic process	39
	cellular component organization	28
	anatomical structure development	27
	cellular response to stimulus	25
	regulation of biological quality	24
	establishment of localization	24
	cell communication	23
	response to chemical	23
	signal transduction	20
	response to stress	20
	biosynthetic process	19
	regulation of molecular function	19
	catabolic process	17
	cellular component biogenesis	16
	immune response	15
	other	48
Cellular Component	intracellular	69
	intracellular organelle	57
	membrane-bounded organelle	51
	organelle lumen	29
	non-membrane-bounded organelle	27
	plasma membrane	21
	cell periphery	21
	endomembrane system	21
	cell projection	18
	organelle membrane	14
	supramolecular polymer	11
	whole membrane	11
	plasma membrane region	10
	other	44
Molecular Function	protein binding	39
	organic cyclic compound binding	23
	heterocyclic compound binding	23
	small molecule binding	15
	hydrolase activity	14
	ion binding	14
	transferase activity	13
	macromolecular complex binding	10
	carbohydrate derivative binding	9
	drug binding	7
	oxidoreductase activity	7
	other	26

## Sheet: ident list
Category	Protein accession	Position	Amino acid	Protein description	Gene name
regulation of biological process	I3LVH0	171	K	SMC5-SMC6 complex localization factor 2 OS=Sus scrofa OX=9823 GN=SLF2 PE=4 SV=3	SLF2
	A0A286ZNA8	1318	K	Spectrin beta chain OS=Sus scrofa OX=9823 GN=SPTBN2 PE=3 SV=1	SPTBN2
	A0A287BHA0	353	K	OTU deubiquitinase 3 OS=Sus scrofa OX=9823 GN=OTUD3 PE=4 SV=2	OTUD3
	P00339	118	K	L-lactate dehydrogenase A chain OS=Sus scrofa OX=9823 GN=LDHA PE=1 SV=3	LDHA
	K7GKN2	299	K	Interferon-induced GTP-binding protein Mx1 OS=Sus scrofa OX=9823 GN=MX1 PE=1 SV=3	MX1
	A0A287A391	388	K	Elongation factor 1-alpha OS=Sus scrofa OX=9823 GN=EEF1A1 PE=1 SV=2	EEF1A1
	A0A286ZPN4	112	K	Uncharacterized protein OS=Sus scrofa OX=9823 GN=HSPA8 PE=1 SV=1	HSPA8
	A0A287BND2	564	K	HECT and RLD domain containing E3 ubiquitin protein ligase 5 OS=Sus scrofa OX=9823 GN=HERC5 PE=1 SV=1	HERC5
	A0A287ABG2	173	K	Proliferating cell nuclear antigen OS=Sus scrofa OX=9823 GN=PCNA PE=3 SV=2	PCNA
	O19004	289	K	Serine/threonine-protein kinase A-Raf OS=Sus scrofa OX=9823 GN=ARAF PE=2 SV=1	ARAF
	A0A287B7L9	875	K	Multifunctional fusion protein OS=Sus scrofa OX=9823 GN=PKM PE=1 SV=1	PKM
	A0A286ZYX8	28	K	Fructose-bisphosphate aldolase OS=Sus scrofa OX=9823 GN=ALDOA PE=3 SV=2	ALDOA
	P00339	81	K	L-lactate dehydrogenase A chain OS=Sus scrofa OX=9823 GN=LDHA PE=1 SV=3	LDHA
	A0A287AB58	128	K	Ubiquitin-like modifier OS=Sus scrofa OX=9823 GN=ISG15 PE=1 SV=1	ISG15
	A0A5G2R5L4	93	K	Collectin subfamily member 12 OS=Sus scrofa OX=9823 GN=COLEC12 PE=4 SV=1	COLEC12
	A0A5G2R5L4	94	K	Collectin subfamily member 12 OS=Sus scrofa OX=9823 GN=COLEC12 PE=4 SV=1	COLEC12
	F1S9Q3	65	K	Uncharacterized protein OS=Sus scrofa OX=9823 GN=HSPA8 PE=1 SV=3	HSPA8
	A0A287A391	20	K	Elongation factor 1-alpha OS=Sus scrofa OX=9823 GN=EEF1A1 PE=1 SV=2	EEF1A1
	A0A287B7L9	626	K	Multifunctional fusion protein OS=Sus scrofa OX=9823 GN=PKM PE=1 SV=1	PKM
	A0A286ZPN4	56	K	Uncharacterized protein OS=Sus scrofa OX=9823 GN=HSPA8 PE=1 SV=1	HSPA8
	I3LKF3	330	K	Fascin OS=Sus scrofa OX=9823 GN=FSCN1 PE=1 SV=2	FSCN1
	I3LPT1	178	K	Transketolase OS=Sus scrofa OX=9823 GN=TKT PE=1 SV=1	TKT
	F1SM90	93	K	Microtubule crosslinking factor 1 OS=Sus scrofa OX=9823 GN=MTCL1 PE=4 SV=3	MTCL1
	F1SJB5	166	K	Annexin OS=Sus scrofa OX=9823 GN=ANXA1 PE=1 SV=3	ANXA1
	I3LPT1	48	K	Transketolase OS=Sus scrofa OX=9823 GN=TKT PE=1 SV=1	TKT
	A0A287B7L9	834	K	Multifunctional fusion protein OS=Sus scrofa OX=9823 GN=PKM PE=1 SV=1	PKM
	P19620	115	K	Annexin A2 OS=Sus scrofa OX=9823 GN=ANXA2 PE=1 SV=4	ANXA2
	F1S640	228	K	Abnormal spindle microtubule assembly OS=Sus scrofa OX=9823 GN=ASPM PE=4 SV=4	ASPM
	A0A287AB58	13	K	Ubiquitin-like modifier OS=Sus scrofa OX=9823 GN=ISG15 PE=1 SV=1	ISG15
	A0A5G2QFP5	80	K	Discs large MAGUK scaffold protein 2 OS=Sus scrofa OX=9823 GN=DLG2 PE=1 SV=1	DLG2
	P19620	49	K	Annexin A2 OS=Sus scrofa OX=9823 GN=ANXA2 PE=1 SV=4	ANXA2
	Q29099	266	K	Polypyrimidine tract-binding protein 1 OS=Sus scrofa OX=9823 GN=PTBP1 PE=2 SV=1	PTBP1
	A0A5G2QLS8	648	K	COP1 E3 ubiquitin ligase OS=Sus scrofa OX=9823 GN=COP1 PE=4 SV=1	COP1
	F1SM90	89	K	Microtubule crosslinking factor 1 OS=Sus scrofa OX=9823 GN=MTCL1 PE=4 SV=3	MTCL1
	P08059	12	K	Glucose-6-phosphate isomerase OS=Sus scrofa OX=9823 GN=GPI PE=1 SV=3	GPI
	A0A286ZPN4	320	K	Uncharacterized protein OS=Sus scrofa OX=9823 GN=HSPA8 PE=1 SV=1	HSPA8
	A0A287AB58	6	K	Ubiquitin-like modifier OS=Sus scrofa OX=9823 GN=ISG15 PE=1 SV=1	ISG15
	A0A287AIG4	10	K	Potassium channel subfamily K member 10 isoform 2 OS=Sus scrofa OX=9823 GN=KCNK10 PE=3 SV=1	KCNK10
	F1S9Q3	357	K	Uncharacterized protein OS=Sus scrofa OX=9823 GN=HSPA8 PE=1 SV=3	HSPA8
	P10668	92	K	Cofilin-1 OS=Sus scrofa OX=9823 GN=CFL1 PE=1 SV=3	CFL1
	A0A5G2QV74	217	K	Islet cell autoantigen 1 OS=Sus scrofa OX=9823 GN=ICA1 PE=1 SV=1	ICA1
	F1SCY1	62	K	Uncharacterized protein OS=Sus scrofa OX=9823 GN=IFIT1 PE=1 SV=3	IFIT1
	P00339	59	K	L-lactate dehydrogenase A chain OS=Sus scrofa OX=9823 GN=LDHA PE=1 SV=3	LDHA
	A0A5G2QZX1	61	K	Actin gamma 1 OS=Sus scrofa OX=9823 GN=ACTG1 PE=1 SV=1	ACTG1
	Q29599	264	K	2'-5'-oligoadenylate synthase 1 OS=Sus scrofa OX=9823 GN=OAS1 PE=1 SV=3	OAS1
	Q7SIB7	216	K	Phosphoglycerate kinase 1 OS=Sus scrofa OX=9823 GN=PGK1 PE=1 SV=3	PGK1
	A0A287BND2	563	K	HECT and RLD domain containing E3 ubiquitin protein ligase 5 OS=Sus scrofa OX=9823 GN=HERC5 PE=1 SV=1	HERC5
	I3LCL1	269	K	PBX homeobox 4 OS=Sus scrofa OX=9823 GN=PBX4 PE=4 SV=3	PBX4
	P08059	89	K	Glucose-6-phosphate isomerase OS=Sus scrofa OX=9823 GN=GPI PE=1 SV=3	GPI
	A0A287A1G6	145	K	Uncharacterized protein OS=Sus scrofa OX=9823 GN=HK1 PE=1 SV=2	HK1
	P19620	28	K	Annexin A2 OS=Sus scrofa OX=9823 GN=ANXA2 PE=1 SV=4	ANXA2
	A0A287BHA0	354	K	OTU deubiquitinase 3 OS=Sus scrofa OX=9823 GN=OTUD3 PE=4 SV=2	OTUD3
	A0A287BKD3	908	K	Bromodomain adjacent to zinc finger domain 2B OS=Sus scrofa OX=9823 GN=BAZ2B PE=4 SV=2	BAZ2B
	A0A287BE46	8	K	Protein quaking OS=Sus scrofa OX=9823 GN=QKI PE=4 SV=2	QKI
	A0A286ZPN4	3	K	Uncharacterized protein OS=Sus scrofa OX=9823 GN=HSPA8 PE=1 SV=1	HSPA8
	Q7SIB7	220	K	Phosphoglycerate kinase 1 OS=Sus scrofa OX=9823 GN=PGK1 PE=1 SV=3	PGK1
	A0A286ZPN4	71	K	Uncharacterized protein OS=Sus scrofa OX=9823 GN=HSPA8 PE=1 SV=1	HSPA8
	O19004	288	K	Serine/threonine-protein kinase A-Raf OS=Sus scrofa OX=9823 GN=ARAF PE=2 SV=1	ARAF
	A0A287AB58	142	K	Ubiquitin-like modifier OS=Sus scrofa OX=9823 GN=ISG15 PE=1 SV=1	ISG15
	A0A287ATF9	23	K	HMG-box transcription factor 1 OS=Sus scrofa OX=9823 GN=HBP1 PE=4 SV=1	HBP1
	A0A287B7L9	653	K	Multifunctional fusion protein OS=Sus scrofa OX=9823 GN=PKM PE=1 SV=1	PKM
	A0A287BND2	512	K	HECT and RLD domain containing E3 ubiquitin protein ligase 5 OS=Sus scrofa OX=9823 GN=HERC5 PE=1 SV=1	HERC5
	F1SM90	96	K	Microtubule crosslinking factor 1 OS=Sus scrofa OX=9823 GN=MTCL1 PE=4 SV=3	MTCL1
	A0A287A9A5	13	K	NOVA alternative splicing regulator 1 OS=Sus scrofa OX=9823 GN=NOVA1 PE=1 SV=2	NOVA1
	A0A5G2R9A1	95	K	Purine nucleoside phosphorylase OS=Sus scrofa OX=9823 GN=PNP PE=1 SV=1	PNP
	A0A287A391	146	K	Elongation factor 1-alpha OS=Sus scrofa OX=9823 GN=EEF1A1 PE=1 SV=2	EEF1A1
	A0A286ZPN4	218	K	Uncharacterized protein OS=Sus scrofa OX=9823 GN=HSPA8 PE=1 SV=1	HSPA8
	F1S9Q3	80	K	Uncharacterized protein OS=Sus scrofa OX=9823 GN=HSPA8 PE=1 SV=3	HSPA8
	F1SQN1	126	K	T-complex protein 1 subunit delta OS=Sus scrofa OX=9823 GN=CCT4 PE=1 SV=1	CCT4
	I3LCA2	467	K	Chaperonin containing TCP1 subunit 8 OS=Sus scrofa OX=9823 GN=CCT8 PE=1 SV=2	CCT8
	F1S9Q3	610	K	Uncharacterized protein OS=Sus scrofa OX=9823 GN=HSPA8 PE=1 SV=3	HSPA8
	A0A287A391	212	K	Elongation factor 1-alpha OS=Sus scrofa OX=9823 GN=EEF1A1 PE=1 SV=2	EEF1A1
	A0A287AIG4	17	K	Potassium channel subfamily K member 10 isoform 2 OS=Sus scrofa OX=9823 GN=KCNK10 PE=3 SV=1	KCNK10
	F1SJB5	58	K	Annexin OS=Sus scrofa OX=9823 GN=ANXA1 PE=1 SV=3	ANXA1
	F1RFQ7	60	K	GTP-binding nuclear protein Ran OS=Sus scrofa OX=9823 GN=RAN PE=1 SV=2	RAN
	A0A287B7D4	12	K	Neuroepithelial cell transforming 1 OS=Sus scrofa OX=9823 GN=NET1 PE=4 SV=2	NET1
	A0A287BND2	558	K	HECT and RLD domain containing E3 ubiquitin protein ligase 5 OS=Sus scrofa OX=9823 GN=HERC5 PE=1 SV=1	HERC5
	A0A287AJQ2	5	K	Phosphoglycerate mutase OS=Sus scrofa OX=9823 GN=PGAM1 PE=1 SV=1	PGAM1
	O19004	290	K	Serine/threonine-protein kinase A-Raf OS=Sus scrofa OX=9823 GN=ARAF PE=2 SV=1	ARAF
	F1SCY1	207	K	Uncharacterized protein OS=Sus scrofa OX=9823 GN=IFIT1 PE=1 SV=3	IFIT1
	A0A286ZNH3	117	K	2-iminobutanoate/2-iminopropanoate deaminase OS=Sus scrofa OX=9823 GN=RIDA PE=1 SV=1	RIDA
	A0A287B8P2	1201	K	Bromodomain PHD finger transcription factor OS=Sus scrofa OX=9823 GN=BPTF PE=1 SV=1	BPTF
	A0A286ZYX8	42	K	Fructose-bisphosphate aldolase OS=Sus scrofa OX=9823 GN=ALDOA PE=3 SV=2	ALDOA
	P19620	157	K	Annexin A2 OS=Sus scrofa OX=9823 GN=ANXA2 PE=1 SV=4	ANXA2
	I3LPT1	150	K	Transketolase OS=Sus scrofa OX=9823 GN=TKT PE=1 SV=1	TKT
	A0A287AB58	29	K	Ubiquitin-like modifier OS=Sus scrofa OX=9823 GN=ISG15 PE=1 SV=1	ISG15
	F2Z5F8	165	K	Mediator of cell motility 1 OS=Sus scrofa OX=9823 GN=MEMO1 PE=3 SV=1	MEMO1
	I3LVH0	163	K	SMC5-SMC6 complex localization factor 2 OS=Sus scrofa OX=9823 GN=SLF2 PE=4 SV=3	SLF2
	A0A287B8P2	1195	K	Bromodomain PHD finger transcription factor OS=Sus scrofa OX=9823 GN=BPTF PE=1 SV=1	BPTF
	A0A5G2QV74	211	K	Islet cell autoantigen 1 OS=Sus scrofa OX=9823 GN=ICA1 PE=1 SV=1	ICA1
	A0A286ZNA8	1330	K	Spectrin beta chain OS=Sus scrofa OX=9823 GN=SPTBN2 PE=3 SV=1	SPTBN2
	P19620	227	K	Annexin A2 OS=Sus scrofa OX=9823 GN=ANXA2 PE=1 SV=4	ANXA2
	A0A287AS07	11	K	T-complex 11 OS=Sus scrofa OX=9823 GN=TCP11 PE=4 SV=2	TCP11
	A0A287BA12	143	K	Vacuolar protein sorting 4 homolog B OS=Sus scrofa OX=9823 GN=VPS4B PE=1 SV=1	VPS4B
	F1S9Q3	255	K	Uncharacterized protein OS=Sus scrofa OX=9823 GN=HSPA8 PE=1 SV=3	HSPA8
	A0A287AB58	8	K	Ubiquitin-like modifier OS=Sus scrofa OX=9823 GN=ISG15 PE=1 SV=1	ISG15
	A0A287A9A5	10	K	NOVA alternative splicing regulator 1 OS=Sus scrofa OX=9823 GN=NOVA1 PE=1 SV=2	NOVA1
	A0A287B199	29	K	Ig-like domain-containing protein OS=Sus scrofa OX=9823 PE=4 SV=1
	A0A287B7L9	869	K	Multifunctional fusion protein OS=Sus scrofa OX=9823 GN=PKM PE=1 SV=1	PKM
	F1S9Q3	121	K	Uncharacterized protein OS=Sus scrofa OX=9823 GN=HSPA8 PE=1 SV=3	HSPA8
	A0A287AVF9	568	K	Myopalladin OS=Sus scrofa OX=9823 GN=MYPN PE=4 SV=1	MYPN
	P00339	5	K	L-lactate dehydrogenase A chain OS=Sus scrofa OX=9823 GN=LDHA PE=1 SV=3	LDHA
	P00339	224	K	L-lactate dehydrogenase A chain OS=Sus scrofa OX=9823 GN=LDHA PE=1 SV=3	LDHA
	D0G0C9	137	K	T-complex protein 1 subunit eta OS=Sus scrofa OX=9823 GN=CCT7 PE=1 SV=1	CCT7
	P19620	119	K	Annexin A2 OS=Sus scrofa OX=9823 GN=ANXA2 PE=1 SV=4	ANXA2
cellular metabolic process	A0A286ZNA8	1318	K	Spectrin beta chain OS=Sus scrofa OX=9823 GN=SPTBN2 PE=3 SV=1	SPTBN2
	A0A5G2R6P7	103	K	Phosphorylase b kinase regulatory subunit OS=Sus scrofa OX=9823 GN=PHKA2 PE=1 SV=1	PHKA2
	A0A287BHA0	353	K	OTU deubiquitinase 3 OS=Sus scrofa OX=9823 GN=OTUD3 PE=4 SV=2	OTUD3
	P00339	118	K	L-lactate dehydrogenase A chain OS=Sus scrofa OX=9823 GN=LDHA PE=1 SV=3	LDHA
	P00355	84	K	Glyceraldehyde-3-phosphate dehydrogenase OS=Sus scrofa OX=9823 GN=GAPDH PE=1 SV=4	GAPDH
	A0A287A391	388	K	Elongation factor 1-alpha OS=Sus scrofa OX=9823 GN=EEF1A1 PE=1 SV=2	EEF1A1
	A0A286ZPN4	112	K	Uncharacterized protein OS=Sus scrofa OX=9823 GN=HSPA8 PE=1 SV=1	HSPA8
	A0A287BND2	564	K	HECT and RLD domain containing E3 ubiquitin protein ligase 5 OS=Sus scrofa OX=9823 GN=HERC5 PE=1 SV=1	HERC5
	A0A287ABG2	173	K	Proliferating cell nuclear antigen OS=Sus scrofa OX=9823 GN=PCNA PE=3 SV=2	PCNA
	O19004	289	K	Serine/threonine-protein kinase A-Raf OS=Sus scrofa OX=9823 GN=ARAF PE=2 SV=1	ARAF
	A0A286ZYX8	28	K	Fructose-bisphosphate aldolase OS=Sus scrofa OX=9823 GN=ALDOA PE=3 SV=2	ALDOA
	P00339	81	K	L-lactate dehydrogenase A chain OS=Sus scrofa OX=9823 GN=LDHA PE=1 SV=3	LDHA
	A0A287AB58	128	K	Ubiquitin-like modifier OS=Sus scrofa OX=9823 GN=ISG15 PE=1 SV=1	ISG15
	F1SIL5	890	K	Vacuolar protein sorting 13 homolog A OS=Sus scrofa OX=9823 GN=VPS13A PE=1 SV=4	VPS13A
	F1S9Q3	65	K	Uncharacterized protein OS=Sus scrofa OX=9823 GN=HSPA8 PE=1 SV=3	HSPA8
	A0A287A391	20	K	Elongation factor 1-alpha OS=Sus scrofa OX=9823 GN=EEF1A1 PE=1 SV=2	EEF1A1
	A0A286ZPN4	56	K	Uncharacterized protein OS=Sus scrofa OX=9823 GN=HSPA8 PE=1 SV=1	HSPA8
	P11708	142	K	"""Malate dehydrogenase, cytoplasmic OS=Sus scrofa OX=9823 GN=MDH1 PE=1 SV=4"""	MDH1
	I3LPT1	178	K	Transketolase OS=Sus scrofa OX=9823 GN=TKT PE=1 SV=1	TKT
	F1SJB5	166	K	Annexin OS=Sus scrofa OX=9823 GN=ANXA1 PE=1 SV=3	ANXA1
	A0A287AMT7	707	K	HECT and RLD domain containing E3 ubiquitin protein ligase family member 6 OS=Sus scrofa OX=9823 GN=HERC6 PE=4 SV=1	HERC6
	I3LPT1	48	K	Transketolase OS=Sus scrofa OX=9823 GN=TKT PE=1 SV=1	TKT
	A0A5G2QFM3	37	K	"""SLU7 homolog, splicing factor OS=Sus scrofa OX=9823 GN=SLU7 PE=4 SV=1"""	SLU7
	A0A287AB58	13	K	Ubiquitin-like modifier OS=Sus scrofa OX=9823 GN=ISG15 PE=1 SV=1	ISG15
	P00355	70	K	Glyceraldehyde-3-phosphate dehydrogenase OS=Sus scrofa OX=9823 GN=GAPDH PE=1 SV=4	GAPDH
	A0A5G2QFP5	80	K	Discs large MAGUK scaffold protein 2 OS=Sus scrofa OX=9823 GN=DLG2 PE=1 SV=1	DLG2
	Q29099	266	K	Polypyrimidine tract-binding protein 1 OS=Sus scrofa OX=9823 GN=PTBP1 PE=2 SV=1	PTBP1
	A0A5G2QLS8	648	K	COP1 E3 ubiquitin ligase OS=Sus scrofa OX=9823 GN=COP1 PE=4 SV=1	COP1
	P00355	184	K	Glyceraldehyde-3-phosphate dehydrogenase OS=Sus scrofa OX=9823 GN=GAPDH PE=1 SV=4	GAPDH
	P00336	119	K	L-lactate dehydrogenase B chain OS=Sus scrofa OX=9823 GN=LDHB PE=1 SV=3	LDHB
	P08059	12	K	Glucose-6-phosphate isomerase OS=Sus scrofa OX=9823 GN=GPI PE=1 SV=3	GPI
	A0A286ZPN4	320	K	Uncharacterized protein OS=Sus scrofa OX=9823 GN=HSPA8 PE=1 SV=1	HSPA8
	A0A287AB58	6	K	Ubiquitin-like modifier OS=Sus scrofa OX=9823 GN=ISG15 PE=1 SV=1	ISG15
	F1S9Q3	357	K	Uncharacterized protein OS=Sus scrofa OX=9823 GN=HSPA8 PE=1 SV=3	HSPA8
	A0A287AMT7	993	K	HECT and RLD domain containing E3 ubiquitin protein ligase family member 6 OS=Sus scrofa OX=9823 GN=HERC6 PE=4 SV=1	HERC6
	A0A5G2QFM3	44	K	"""SLU7 homolog, splicing factor OS=Sus scrofa OX=9823 GN=SLU7 PE=4 SV=1"""	SLU7
	A0A5G2R6P7	101	K	Phosphorylase b kinase regulatory subunit OS=Sus scrofa OX=9823 GN=PHKA2 PE=1 SV=1	PHKA2
	P00339	59	K	L-lactate dehydrogenase A chain OS=Sus scrofa OX=9823 GN=LDHA PE=1 SV=3	LDHA
	Q29599	264	K	2'-5'-oligoadenylate synthase 1 OS=Sus scrofa OX=9823 GN=OAS1 PE=1 SV=3	OAS1
	Q7SIB7	216	K	Phosphoglycerate kinase 1 OS=Sus scrofa OX=9823 GN=PGK1 PE=1 SV=3	PGK1
	A0A287BND2	563	K	HECT and RLD domain containing E3 ubiquitin protein ligase 5 OS=Sus scrofa OX=9823 GN=HERC5 PE=1 SV=1	HERC5
	I3LCL1	269	K	PBX homeobox 4 OS=Sus scrofa OX=9823 GN=PBX4 PE=4 SV=3	PBX4
	P08059	89	K	Glucose-6-phosphate isomerase OS=Sus scrofa OX=9823 GN=GPI PE=1 SV=3	GPI
	A0A287A1G6	145	K	Uncharacterized protein OS=Sus scrofa OX=9823 GN=HK1 PE=1 SV=2	HK1
	A0A287BHA0	354	K	OTU deubiquitinase 3 OS=Sus scrofa OX=9823 GN=OTUD3 PE=4 SV=2	OTUD3
	F1SIL5	891	K	Vacuolar protein sorting 13 homolog A OS=Sus scrofa OX=9823 GN=VPS13A PE=1 SV=4	VPS13A
	A0A287BE46	8	K	Protein quaking OS=Sus scrofa OX=9823 GN=QKI PE=4 SV=2	QKI
	A0A286ZPN4	3	K	Uncharacterized protein OS=Sus scrofa OX=9823 GN=HSPA8 PE=1 SV=1	HSPA8
	Q7SIB7	220	K	Phosphoglycerate kinase 1 OS=Sus scrofa OX=9823 GN=PGK1 PE=1 SV=3	PGK1
	A0A286ZPN4	71	K	Uncharacterized protein OS=Sus scrofa OX=9823 GN=HSPA8 PE=1 SV=1	HSPA8
	O19004	288	K	Serine/threonine-protein kinase A-Raf OS=Sus scrofa OX=9823 GN=ARAF PE=2 SV=1	ARAF
	A0A287AB58	142	K	Ubiquitin-like modifier OS=Sus scrofa OX=9823 GN=ISG15 PE=1 SV=1	ISG15
	A0A287BND2	512	K	HECT and RLD domain containing E3 ubiquitin protein ligase 5 OS=Sus scrofa OX=9823 GN=HERC5 PE=1 SV=1	HERC5
	A0A5G2QNM3	497	K	Neuroendocrine convertase 2 OS=Sus scrofa OX=9823 GN=PCSK2 PE=3 SV=1	PCSK2
	A0A287A9A5	13	K	NOVA alternative splicing regulator 1 OS=Sus scrofa OX=9823 GN=NOVA1 PE=1 SV=2	NOVA1
	A0A5G2R9A1	95	K	Purine nucleoside phosphorylase OS=Sus scrofa OX=9823 GN=PNP PE=1 SV=1	PNP
	A0A287A391	146	K	Elongation factor 1-alpha OS=Sus scrofa OX=9823 GN=EEF1A1 PE=1 SV=2	EEF1A1
	A0A286ZPN4	218	K	Uncharacterized protein OS=Sus scrofa OX=9823 GN=HSPA8 PE=1 SV=1	HSPA8
	F1S9Q3	80	K	Uncharacterized protein OS=Sus scrofa OX=9823 GN=HSPA8 PE=1 SV=3	HSPA8
	F1S9Q3	610	K	Uncharacterized protein OS=Sus scrofa OX=9823 GN=HSPA8 PE=1 SV=3	HSPA8
	P00355	105	K	Glyceraldehyde-3-phosphate dehydrogenase OS=Sus scrofa OX=9823 GN=GAPDH PE=1 SV=4	GAPDH
	A0A287A391	212	K	Elongation factor 1-alpha OS=Sus scrofa OX=9823 GN=EEF1A1 PE=1 SV=2	EEF1A1
	F1SJB5	58	K	Annexin OS=Sus scrofa OX=9823 GN=ANXA1 PE=1 SV=3	ANXA1
	F1RFQ7	60	K	GTP-binding nuclear protein Ran OS=Sus scrofa OX=9823 GN=RAN PE=1 SV=2	RAN
	A0A287BND2	558	K	HECT and RLD domain containing E3 ubiquitin protein ligase 5 OS=Sus scrofa OX=9823 GN=HERC5 PE=1 SV=1	HERC5
	A0A287AJQ2	5	K	Phosphoglycerate mutase OS=Sus scrofa OX=9823 GN=PGAM1 PE=1 SV=1	PGAM1
	O19004	290	K	Serine/threonine-protein kinase A-Raf OS=Sus scrofa OX=9823 GN=ARAF PE=2 SV=1	ARAF
	A0A286ZNH3	117	K	2-iminobutanoate/2-iminopropanoate deaminase OS=Sus scrofa OX=9823 GN=RIDA PE=1 SV=1	RIDA
	A0A5G2R6P7	109	K	Phosphorylase b kinase regulatory subunit OS=Sus scrofa OX=9823 GN=PHKA2 PE=1 SV=1	PHKA2
	P00355	213	K	Glyceraldehyde-3-phosphate dehydrogenase OS=Sus scrofa OX=9823 GN=GAPDH PE=1 SV=4	GAPDH
	A0A287B8P2	1201	K	Bromodomain PHD finger transcription factor OS=Sus scrofa OX=9823 GN=BPTF PE=1 SV=1	BPTF
	A0A286ZYX8	42	K	Fructose-bisphosphate aldolase OS=Sus scrofa OX=9823 GN=ALDOA PE=3 SV=2	ALDOA
	I3LRS5	22	K	Aldehyde dehydrogenase 1 family member A1 OS=Sus scrofa OX=9823 GN=ALDH1A1 PE=1 SV=2	ALDH1A1
	P00355	137	K	Glyceraldehyde-3-phosphate dehydrogenase OS=Sus scrofa OX=9823 GN=GAPDH PE=1 SV=4	GAPDH
	I3LPT1	150	K	Transketolase OS=Sus scrofa OX=9823 GN=TKT PE=1 SV=1	TKT
	P00355	64	K	Glyceraldehyde-3-phosphate dehydrogenase OS=Sus scrofa OX=9823 GN=GAPDH PE=1 SV=4	GAPDH
	A0A287AB58	29	K	Ubiquitin-like modifier OS=Sus scrofa OX=9823 GN=ISG15 PE=1 SV=1	ISG15
	A0A287BJ71	150	K	Ubiquitin conjugating enzyme E2 E3 OS=Sus scrofa OX=9823 GN=UBE2E3 PE=3 SV=1	UBE2E3
	A0A287BAS0	458	K	VPS9 domain containing 1 OS=Sus scrofa OX=9823 GN=VPS9D1 PE=4 SV=2	VPS9D1
	A0A287B8P2	1195	K	Bromodomain PHD finger transcription factor OS=Sus scrofa OX=9823 GN=BPTF PE=1 SV=1	BPTF
	A0A286ZNA8	1330	K	Spectrin beta chain OS=Sus scrofa OX=9823 GN=SPTBN2 PE=3 SV=1	SPTBN2
	A0A287BA12	143	K	Vacuolar protein sorting 4 homolog B OS=Sus scrofa OX=9823 GN=VPS4B PE=1 SV=1	VPS4B
	F1S9Q3	255	K	Uncharacterized protein OS=Sus scrofa OX=9823 GN=HSPA8 PE=1 SV=3	HSPA8
	A0A5G2R6P7	98	K	Phosphorylase b kinase regulatory subunit OS=Sus scrofa OX=9823 GN=PHKA2 PE=1 SV=1	PHKA2
	A0A287AB58	8	K	Ubiquitin-like modifier OS=Sus scrofa OX=9823 GN=ISG15 PE=1 SV=1	ISG15
	A0A287A9A5	10	K	NOVA alternative splicing regulator 1 OS=Sus scrofa OX=9823 GN=NOVA1 PE=1 SV=2	NOVA1
	F1S9Q3	121	K	Uncharacterized protein OS=Sus scrofa OX=9823 GN=HSPA8 PE=1 SV=3	HSPA8
	P00339	5	K	L-lactate dehydrogenase A chain OS=Sus scrofa OX=9823 GN=LDHA PE=1 SV=3	LDHA
	P00339	224	K	L-lactate dehydrogenase A chain OS=Sus scrofa OX=9823 GN=LDHA PE=1 SV=3	LDHA
organic substance metabolic process	A0A286ZNA8	1318	K	Spectrin beta chain OS=Sus scrofa OX=9823 GN=SPTBN2 PE=3 SV=1	SPTBN2
	A0A5G2R6P7	103	K	Phosphorylase b kinase regulatory subunit OS=Sus scrofa OX=9823 GN=PHKA2 PE=1 SV=1	PHKA2
	A0A287BHA0	353	K	OTU deubiquitinase 3 OS=Sus scrofa OX=9823 GN=OTUD3 PE=4 SV=2	OTUD3
	P00339	118	K	L-lactate dehydrogenase A chain OS=Sus scrofa OX=9823 GN=LDHA PE=1 SV=3	LDHA
	P00355	84	K	Glyceraldehyde-3-phosphate dehydrogenase OS=Sus scrofa OX=9823 GN=GAPDH PE=1 SV=4	GAPDH
	A0A287A391	388	K	Elongation factor 1-alpha OS=Sus scrofa OX=9823 GN=EEF1A1 PE=1 SV=2	EEF1A1
	A0A286ZPN4	112	K	Uncharacterized protein OS=Sus scrofa OX=9823 GN=HSPA8 PE=1 SV=1	HSPA8
	A0A287BND2	564	K	HECT and RLD domain containing E3 ubiquitin protein ligase 5 OS=Sus scrofa OX=9823 GN=HERC5 PE=1 SV=1	HERC5
	A0A287ABG2	173	K	Proliferating cell nuclear antigen OS=Sus scrofa OX=9823 GN=PCNA PE=3 SV=2	PCNA
	O19004	289	K	Serine/threonine-protein kinase A-Raf OS=Sus scrofa OX=9823 GN=ARAF PE=2 SV=1	ARAF
	A0A286ZYX8	28	K	Fructose-bisphosphate aldolase OS=Sus scrofa OX=9823 GN=ALDOA PE=3 SV=2	ALDOA
	P00339	81	K	L-lactate dehydrogenase A chain OS=Sus scrofa OX=9823 GN=LDHA PE=1 SV=3	LDHA
	A0A287AB58	128	K	Ubiquitin-like modifier OS=Sus scrofa OX=9823 GN=ISG15 PE=1 SV=1	ISG15
	F1S9Q3	65	K	Uncharacterized protein OS=Sus scrofa OX=9823 GN=HSPA8 PE=1 SV=3	HSPA8
	A0A287A391	20	K	Elongation factor 1-alpha OS=Sus scrofa OX=9823 GN=EEF1A1 PE=1 SV=2	EEF1A1
	A0A286ZPN4	56	K	Uncharacterized protein OS=Sus scrofa OX=9823 GN=HSPA8 PE=1 SV=1	HSPA8
	P11708	142	K	"""Malate dehydrogenase, cytoplasmic OS=Sus scrofa OX=9823 GN=MDH1 PE=1 SV=4"""	MDH1
	I3LPT1	178	K	Transketolase OS=Sus scrofa OX=9823 GN=TKT PE=1 SV=1	TKT
	F1SJB5	166	K	Annexin OS=Sus scrofa OX=9823 GN=ANXA1 PE=1 SV=3	ANXA1
	A0A287AMT7	707	K	HECT and RLD domain containing E3 ubiquitin protein ligase family member 6 OS=Sus scrofa OX=9823 GN=HERC6 PE=4 SV=1	HERC6
	I3LPT1	48	K	Transketolase OS=Sus scrofa OX=9823 GN=TKT PE=1 SV=1	TKT
	A0A5G2QFM3	37	K	"""SLU7 homolog, splicing factor OS=Sus scrofa OX=9823 GN=SLU7 PE=4 SV=1"""	SLU7
	P19620	115	K	Annexin A2 OS=Sus scrofa OX=9823 GN=ANXA2 PE=1 SV=4	ANXA2
	A0A287AB58	13	K	Ubiquitin-like modifier OS=Sus scrofa OX=9823 GN=ISG15 PE=1 SV=1	ISG15
	P00355	70	K	Glyceraldehyde-3-phosphate dehydrogenase OS=Sus scrofa OX=9823 GN=GAPDH PE=1 SV=4	GAPDH
	A0A5G2QFP5	80	K	Discs large MAGUK scaffold protein 2 OS=Sus scrofa OX=9823 GN=DLG2 PE=1 SV=1	DLG2
	P19620	49	K	Annexin A2 OS=Sus scrofa OX=9823 GN=ANXA2 PE=1 SV=4	ANXA2
	Q29099	266	K	Polypyrimidine tract-binding protein 1 OS=Sus scrofa OX=9823 GN=PTBP1 PE=2 SV=1	PTBP1
	A0A5G2QLS8	648	K	COP1 E3 ubiquitin ligase OS=Sus scrofa OX=9823 GN=COP1 PE=4 SV=1	COP1
	P00355	184	K	Glyceraldehyde-3-phosphate dehydrogenase OS=Sus scrofa OX=9823 GN=GAPDH PE=1 SV=4	GAPDH
	P00336	119	K	L-lactate dehydrogenase B chain OS=Sus scrofa OX=9823 GN=LDHB PE=1 SV=3	LDHB
	P08059	12	K	Glucose-6-phosphate isomerase OS=Sus scrofa OX=9823 GN=GPI PE=1 SV=3	GPI
	A0A286ZPN4	320	K	Uncharacterized protein OS=Sus scrofa OX=9823 GN=HSPA8 PE=1 SV=1	HSPA8
	A0A287AB58	6	K	Ubiquitin-like modifier OS=Sus scrofa OX=9823 GN=ISG15 PE=1 SV=1	ISG15
	F1S9Q3	357	K	Uncharacterized protein OS=Sus scrofa OX=9823 GN=HSPA8 PE=1 SV=3	HSPA8
	A0A287AMT7	993	K	HECT and RLD domain containing E3 ubiquitin protein ligase family member 6 OS=Sus scrofa OX=9823 GN=HERC6 PE=4 SV=1	HERC6
	A0A5G2QFM3	44	K	"""SLU7 homolog, splicing factor OS=Sus scrofa OX=9823 GN=SLU7 PE=4 SV=1"""	SLU7
	A0A5G2R6P7	101	K	Phosphorylase b kinase regulatory subunit OS=Sus scrofa OX=9823 GN=PHKA2 PE=1 SV=1	PHKA2
	P00339	59	K	L-lactate dehydrogenase A chain OS=Sus scrofa OX=9823 GN=LDHA PE=1 SV=3	LDHA
	Q29599	264	K	2'-5'-oligoadenylate synthase 1 OS=Sus scrofa OX=9823 GN=OAS1 PE=1 SV=3	OAS1
	Q7SIB7	216	K	Phosphoglycerate kinase 1 OS=Sus scrofa OX=9823 GN=PGK1 PE=1 SV=3	PGK1
	A0A287BND2	563	K	HECT and RLD domain containing E3 ubiquitin protein ligase 5 OS=Sus scrofa OX=9823 GN=HERC5 PE=1 SV=1	HERC5
	I3LCL1	269	K	PBX homeobox 4 OS=Sus scrofa OX=9823 GN=PBX4 PE=4 SV=3	PBX4
	P08059	89	K	Glucose-6-phosphate isomerase OS=Sus scrofa OX=9823 GN=GPI PE=1 SV=3	GPI
	A0A287A1G6	145	K	Uncharacterized protein OS=Sus scrofa OX=9823 GN=HK1 PE=1 SV=2	HK1
	P19620	28	K	Annexin A2 OS=Sus scrofa OX=9823 GN=ANXA2 PE=1 SV=4	ANXA2
	A0A287BHA0	354	K	OTU deubiquitinase 3 OS=Sus scrofa OX=9823 GN=OTUD3 PE=4 SV=2	OTUD3
	A0A287BE46	8	K	Protein quaking OS=Sus scrofa OX=9823 GN=QKI PE=4 SV=2	QKI
	A0A286ZPN4	3	K	Uncharacterized protein OS=Sus scrofa OX=9823 GN=HSPA8 PE=1 SV=1	HSPA8
	Q7SIB7	220	K	Phosphoglycerate kinase 1 OS=Sus scrofa OX=9823 GN=PGK1 PE=1 SV=3	PGK1
	A0A286ZPN4	71	K	Uncharacterized protein OS=Sus scrofa OX=9823 GN=HSPA8 PE=1 SV=1	HSPA8
	O19004	288	K	Serine/threonine-protein kinase A-Raf OS=Sus scrofa OX=9823 GN=ARAF PE=2 SV=1	ARAF
	A0A287AB58	142	K	Ubiquitin-like modifier OS=Sus scrofa OX=9823 GN=ISG15 PE=1 SV=1	ISG15
	A0A287BND2	512	K	HECT and RLD domain containing E3 ubiquitin protein ligase 5 OS=Sus scrofa OX=9823 GN=HERC5 PE=1 SV=1	HERC5
	A0A5G2QNM3	497	K	Neuroendocrine convertase 2 OS=Sus scrofa OX=9823 GN=PCSK2 PE=3 SV=1	PCSK2
	A0A287A9A5	13	K	NOVA alternative splicing regulator 1 OS=Sus scrofa OX=9823 GN=NOVA1 PE=1 SV=2	NOVA1
	A0A5G2R9A1	95	K	Purine nucleoside phosphorylase OS=Sus scrofa OX=9823 GN=PNP PE=1 SV=1	PNP
	A0A287A391	146	K	Elongation factor 1-alpha OS=Sus scrofa OX=9823 GN=EEF1A1 PE=1 SV=2	EEF1A1
	A0A286ZPN4	218	K	Uncharacterized protein OS=Sus scrofa OX=9823 GN=HSPA8 PE=1 SV=1	HSPA8
	F1S9Q3	80	K	Uncharacterized protein OS=Sus scrofa OX=9823 GN=HSPA8 PE=1 SV=3	HSPA8
	F1S9Q3	610	K	Uncharacterized protein OS=Sus scrofa OX=9823 GN=HSPA8 PE=1 SV=3	HSPA8
	P00355	105	K	Glyceraldehyde-3-phosphate dehydrogenase OS=Sus scrofa OX=9823 GN=GAPDH PE=1 SV=4	GAPDH
	A0A287A391	212	K	Elongation factor 1-alpha OS=Sus scrofa OX=9823 GN=EEF1A1 PE=1 SV=2	EEF1A1
	F1SJB5	58	K	Annexin OS=Sus scrofa OX=9823 GN=ANXA1 PE=1 SV=3	ANXA1
	F1RFQ7	60	K	GTP-binding nuclear protein Ran OS=Sus scrofa OX=9823 GN=RAN PE=1 SV=2	RAN
	A0A287BND2	558	K	HECT and RLD domain containing E3 ubiquitin protein ligase 5 OS=Sus scrofa OX=9823 GN=HERC5 PE=1 SV=1	HERC5
	A0A287AJQ2	5	K	Phosphoglycerate mutase OS=Sus scrofa OX=9823 GN=PGAM1 PE=1 SV=1	PGAM1
	O19004	290	K	Serine/threonine-protein kinase A-Raf OS=Sus scrofa OX=9823 GN=ARAF PE=2 SV=1	ARAF
	A0A286ZNH3	117	K	2-iminobutanoate/2-iminopropanoate deaminase OS=Sus scrofa OX=9823 GN=RIDA PE=1 SV=1	RIDA
	A0A5G2R6P7	109	K	Phosphorylase b kinase regulatory subunit OS=Sus scrofa OX=9823 GN=PHKA2 PE=1 SV=1	PHKA2
	P00355	213	K	Glyceraldehyde-3-phosphate dehydrogenase OS=Sus scrofa OX=9823 GN=GAPDH PE=1 SV=4	GAPDH
	A0A287B8P2	1201	K	Bromodomain PHD finger transcription factor OS=Sus scrofa OX=9823 GN=BPTF PE=1 SV=1	BPTF
	A0A286ZYX8	42	K	Fructose-bisphosphate aldolase OS=Sus scrofa OX=9823 GN=ALDOA PE=3 SV=2	ALDOA
	P19620	157	K	Annexin A2 OS=Sus scrofa OX=9823 GN=ANXA2 PE=1 SV=4	ANXA2
	I3LRS5	22	K	Aldehyde dehydrogenase 1 family member A1 OS=Sus scrofa OX=9823 GN=ALDH1A1 PE=1 SV=2	ALDH1A1
	P00355	137	K	Glyceraldehyde-3-phosphate dehydrogenase OS=Sus scrofa OX=9823 GN=GAPDH PE=1 SV=4	GAPDH
	I3LPT1	150	K	Transketolase OS=Sus scrofa OX=9823 GN=TKT PE=1 SV=1	TKT
	P00355	64	K	Glyceraldehyde-3-phosphate dehydrogenase OS=Sus scrofa OX=9823 GN=GAPDH PE=1 SV=4	GAPDH
	A0A287AB58	29	K	Ubiquitin-like modifier OS=Sus scrofa OX=9823 GN=ISG15 PE=1 SV=1	ISG15
	A0A287BJ71	150	K	Ubiquitin conjugating enzyme E2 E3 OS=Sus scrofa OX=9823 GN=UBE2E3 PE=3 SV=1	UBE2E3
	A0A287BAS0	458	K	VPS9 domain containing 1 OS=Sus scrofa OX=9823 GN=VPS9D1 PE=4 SV=2	VPS9D1
	A0A287B8P2	1195	K	Bromodomain PHD finger transcription factor OS=Sus scrofa OX=9823 GN=BPTF PE=1 SV=1	BPTF
	A0A286ZNA8	1330	K	Spectrin beta chain OS=Sus scrofa OX=9823 GN=SPTBN2 PE=3 SV=1	SPTBN2
	P19620	227	K	Annexin A2 OS=Sus scrofa OX=9823 GN=ANXA2 PE=1 SV=4	ANXA2
	A0A287BA12	143	K	Vacuolar protein sorting 4 homolog B OS=Sus scrofa OX=9823 GN=VPS4B PE=1 SV=1	VPS4B
	F1S9Q3	255	K	Uncharacterized protein OS=Sus scrofa OX=9823 GN=HSPA8 PE=1 SV=3	HSPA8
	A0A5G2R6P7	98	K	Phosphorylase b kinase regulatory subunit OS=Sus scrofa OX=9823 GN=PHKA2 PE=1 SV=1	PHKA2
	A0A287AB58	8	K	Ubiquitin-like modifier OS=Sus scrofa OX=9823 GN=ISG15 PE=1 SV=1	ISG15
	A0A287A9A5	10	K	NOVA alternative splicing regulator 1 OS=Sus scrofa OX=9823 GN=NOVA1 PE=1 SV=2	NOVA1
	F1S9Q3	121	K	Uncharacterized protein OS=Sus scrofa OX=9823 GN=HSPA8 PE=1 SV=3	HSPA8
	P00339	5	K	L-lactate dehydrogenase A chain OS=Sus scrofa OX=9823 GN=LDHA PE=1 SV=3	LDHA
	P00339	224	K	L-lactate dehydrogenase A chain OS=Sus scrofa OX=9823 GN=LDHA PE=1 SV=3	LDHA
	P19620	119	K	Annexin A2 OS=Sus scrofa OX=9823 GN=ANXA2 PE=1 SV=4	ANXA2
primary metabolic process	A0A286ZNA8	1318	K	Spectrin beta chain OS=Sus scrofa OX=9823 GN=SPTBN2 PE=3 SV=1	SPTBN2
	A0A5G2R6P7	103	K	Phosphorylase b kinase regulatory subunit OS=Sus scrofa OX=9823 GN=PHKA2 PE=1 SV=1	PHKA2
	A0A287BHA0	353	K	OTU deubiquitinase 3 OS=Sus scrofa OX=9823 GN=OTUD3 PE=4 SV=2	OTUD3
	P00339	118	K	L-lactate dehydrogenase A chain OS=Sus scrofa OX=9823 GN=LDHA PE=1 SV=3	LDHA
	P00355	84	K	Glyceraldehyde-3-phosphate dehydrogenase OS=Sus scrofa OX=9823 GN=GAPDH PE=1 SV=4	GAPDH
	A0A287A391	388	K	Elongation factor 1-alpha OS=Sus scrofa OX=9823 GN=EEF1A1 PE=1 SV=2	EEF1A1
	A0A286ZPN4	112	K	Uncharacterized protein OS=Sus scrofa OX=9823 GN=HSPA8 PE=1 SV=1	HSPA8
	A0A287BND2	564	K	HECT and RLD domain containing E3 ubiquitin protein ligase 5 OS=Sus scrofa OX=9823 GN=HERC5 PE=1 SV=1	HERC5
	A0A287ABG2	173	K	Proliferating cell nuclear antigen OS=Sus scrofa OX=9823 GN=PCNA PE=3 SV=2	PCNA
	O19004	289	K	Serine/threonine-protein kinase A-Raf OS=Sus scrofa OX=9823 GN=ARAF PE=2 SV=1	ARAF
	A0A286ZYX8	28	K	Fructose-bisphosphate aldolase OS=Sus scrofa OX=9823 GN=ALDOA PE=3 SV=2	ALDOA
	P00339	81	K	L-lactate dehydrogenase A chain OS=Sus scrofa OX=9823 GN=LDHA PE=1 SV=3	LDHA
	A0A287AB58	128	K	Ubiquitin-like modifier OS=Sus scrofa OX=9823 GN=ISG15 PE=1 SV=1	ISG15
	F1S9Q3	65	K	Uncharacterized protein OS=Sus scrofa OX=9823 GN=HSPA8 PE=1 SV=3	HSPA8
	A0A287A391	20	K	Elongation factor 1-alpha OS=Sus scrofa OX=9823 GN=EEF1A1 PE=1 SV=2	EEF1A1
	A0A286ZPN4	56	K	Uncharacterized protein OS=Sus scrofa OX=9823 GN=HSPA8 PE=1 SV=1	HSPA8
	P11708	142	K	"""Malate dehydrogenase, cytoplasmic OS=Sus scrofa OX=9823 GN=MDH1 PE=1 SV=4"""	MDH1
	I3LPT1	178	K	Transketolase OS=Sus scrofa OX=9823 GN=TKT PE=1 SV=1	TKT
	F1SJB5	166	K	Annexin OS=Sus scrofa OX=9823 GN=ANXA1 PE=1 SV=3	ANXA1
	A0A287AMT7	707	K	HECT and RLD domain containing E3 ubiquitin protein ligase family member 6 OS=Sus scrofa OX=9823 GN=HERC6 PE=4 SV=1	HERC6
	I3LPT1	48	K	Transketolase OS=Sus scrofa OX=9823 GN=TKT PE=1 SV=1	TKT
	A0A5G2QFM3	37	K	"""SLU7 homolog, splicing factor OS=Sus scrofa OX=9823 GN=SLU7 PE=4 SV=1"""	SLU7
	P19620	115	K	Annexin A2 OS=Sus scrofa OX=9823 GN=ANXA2 PE=1 SV=4	ANXA2
	A0A287AB58	13	K	Ubiquitin-like modifier OS=Sus scrofa OX=9823 GN=ISG15 PE=1 SV=1	ISG15
	P00355	70	K	Glyceraldehyde-3-phosphate dehydrogenase OS=Sus scrofa OX=9823 GN=GAPDH PE=1 SV=4	GAPDH
	A0A5G2QFP5	80	K	Discs large MAGUK scaffold protein 2 OS=Sus scrofa OX=9823 GN=DLG2 PE=1 SV=1	DLG2
	P19620	49	K	Annexin A2 OS=Sus scrofa OX=9823 GN=ANXA2 PE=1 SV=4	ANXA2
	Q29099	266	K	Polypyrimidine tract-binding protein 1 OS=Sus scrofa OX=9823 GN=PTBP1 PE=2 SV=1	PTBP1
	A0A5G2QLS8	648	K	COP1 E3 ubiquitin ligase OS=Sus scrofa OX=9823 GN=COP1 PE=4 SV=1	COP1
	P00355	184	K	Glyceraldehyde-3-phosphate dehydrogenase OS=Sus scrofa OX=9823 GN=GAPDH PE=1 SV=4	GAPDH
	P00336	119	K	L-lactate dehydrogenase B chain OS=Sus scrofa OX=9823 GN=LDHB PE=1 SV=3	LDHB
	P08059	12	K	Glucose-6-phosphate isomerase OS=Sus scrofa OX=9823 GN=GPI PE=1 SV=3	GPI
	A0A286ZPN4	320	K	Uncharacterized protein OS=Sus scrofa OX=9823 GN=HSPA8 PE=1 SV=1	HSPA8
	A0A287AB58	6	K	Ubiquitin-like modifier OS=Sus scrofa OX=9823 GN=ISG15 PE=1 SV=1	ISG15
	F1S9Q3	357	K	Uncharacterized protein OS=Sus scrofa OX=9823 GN=HSPA8 PE=1 SV=3	HSPA8
	A0A287AMT7	993	K	HECT and RLD domain containing E3 ubiquitin protein ligase family member 6 OS=Sus scrofa OX=9823 GN=HERC6 PE=4 SV=1	HERC6
	A0A5G2QFM3	44	K	"""SLU7 homolog, splicing factor OS=Sus scrofa OX=9823 GN=SLU7 PE=4 SV=1"""	SLU7
	A0A5G2R6P7	101	K	Phosphorylase b kinase regulatory subunit OS=Sus scrofa OX=9823 GN=PHKA2 PE=1 SV=1	PHKA2
	P00339	59	K	L-lactate dehydrogenase A chain OS=Sus scrofa OX=9823 GN=LDHA PE=1 SV=3	LDHA
	Q29599	264	K	2'-5'-oligoadenylate synthase 1 OS=Sus scrofa OX=9823 GN=OAS1 PE=1 SV=3	OAS1
	Q7SIB7	216	K	Phosphoglycerate kinase 1 OS=Sus scrofa OX=9823 GN=PGK1 PE=1 SV=3	PGK1
	A0A287BND2	563	K	HECT and RLD domain containing E3 ubiquitin protein ligase 5 OS=Sus scrofa OX=9823 GN=HERC5 PE=1 SV=1	HERC5
	I3LCL1	269	K	PBX homeobox 4 OS=Sus scrofa OX=9823 GN=PBX4 PE=4 SV=3	PBX4
	P08059	89	K	Glucose-6-phosphate isomerase OS=Sus scrofa OX=9823 GN=GPI PE=1 SV=3	GPI
	A0A287A1G6	145	K	Uncharacterized protein OS=Sus scrofa OX=9823 GN=HK1 PE=1 SV=2	HK1
	P19620	28	K	Annexin A2 OS=Sus scrofa OX=9823 GN=ANXA2 PE=1 SV=4	ANXA2
	A0A287BHA0	354	K	OTU deubiquitinase 3 OS=Sus scrofa OX=9823 GN=OTUD3 PE=4 SV=2	OTUD3
	A0A287BE46	8	K	Protein quaking OS=Sus scrofa OX=9823 GN=QKI PE=4 SV=2	QKI
	A0A286ZPN4	3	K	Uncharacterized protein OS=Sus scrofa OX=9823 GN=HSPA8 PE=1 SV=1	HSPA8
	Q7SIB7	220	K	Phosphoglycerate kinase 1 OS=Sus scrofa OX=9823 GN=PGK1 PE=1 SV=3	PGK1
	A0A286ZPN4	71	K	Uncharacterized protein OS=Sus scrofa OX=9823 GN=HSPA8 PE=1 SV=1	HSPA8
	O19004	288	K	Serine/threonine-protein kinase A-Raf OS=Sus scrofa OX=9823 GN=ARAF PE=2 SV=1	ARAF
	A0A287AB58	142	K	Ubiquitin-like modifier OS=Sus scrofa OX=9823 GN=ISG15 PE=1 SV=1	ISG15
	A0A287BND2	512	K	HECT and RLD domain containing E3 ubiquitin protein ligase 5 OS=Sus scrofa OX=9823 GN=HERC5 PE=1 SV=1	HERC5
	A0A5G2QNM3	497	K	Neuroendocrine convertase 2 OS=Sus scrofa OX=9823 GN=PCSK2 PE=3 SV=1	PCSK2
	A0A287A9A5	13	K	NOVA alternative splicing regulator 1 OS=Sus scrofa OX=9823 GN=NOVA1 PE=1 SV=2	NOVA1
	A0A5G2R9A1	95	K	Purine nucleoside phosphorylase OS=Sus scrofa OX=9823 GN=PNP PE=1 SV=1	PNP
	A0A287A391	146	K	Elongation factor 1-alpha OS=Sus scrofa OX=9823 GN=EEF1A1 PE=1 SV=2	EEF1A1
	A0A286ZPN4	218	K	Uncharacterized protein OS=Sus scrofa OX=9823 GN=HSPA8 PE=1 SV=1	HSPA8
	F1S9Q3	80	K	Uncharacterized protein OS=Sus scrofa OX=9823 GN=HSPA8 PE=1 SV=3	HSPA8
	F1S9Q3	610	K	Uncharacterized protein OS=Sus scrofa OX=9823 GN=HSPA8 PE=1 SV=3	HSPA8
	P00355	105	K	Glyceraldehyde-3-phosphate dehydrogenase OS=Sus scrofa OX=9823 GN=GAPDH PE=1 SV=4	GAPDH
	A0A287A391	212	K	Elongation factor 1-alpha OS=Sus scrofa OX=9823 GN=EEF1A1 PE=1 SV=2	EEF1A1
	F1SJB5	58	K	Annexin OS=Sus scrofa OX=9823 GN=ANXA1 PE=1 SV=3	ANXA1
	F1RFQ7	60	K	GTP-binding nuclear protein Ran OS=Sus scrofa OX=9823 GN=RAN PE=1 SV=2	RAN
	A0A287BND2	558	K	HECT and RLD domain containing E3 ubiquitin protein ligase 5 OS=Sus scrofa OX=9823 GN=HERC5 PE=1 SV=1	HERC5
	A0A287AJQ2	5	K	Phosphoglycerate mutase OS=Sus scrofa OX=9823 GN=PGAM1 PE=1 SV=1	PGAM1
	O19004	290	K	Serine/threonine-protein kinase A-Raf OS=Sus scrofa OX=9823 GN=ARAF PE=2 SV=1	ARAF
	A0A286ZNH3	117	K	2-iminobutanoate/2-iminopropanoate deaminase OS=Sus scrofa OX=9823 GN=RIDA PE=1 SV=1	RIDA
	A0A5G2R6P7	109	K	Phosphorylase b kinase regulatory subunit OS=Sus scrofa OX=9823 GN=PHKA2 PE=1 SV=1	PHKA2
	P00355	213	K	Glyceraldehyde-3-phosphate dehydrogenase OS=Sus scrofa OX=9823 GN=GAPDH PE=1 SV=4	GAPDH
	A0A287B8P2	1201	K	Bromodomain PHD finger transcription factor OS=Sus scrofa OX=9823 GN=BPTF PE=1 SV=1	BPTF
	A0A286ZYX8	42	K	Fructose-bisphosphate aldolase OS=Sus scrofa OX=9823 GN=ALDOA PE=3 SV=2	ALDOA
	P19620	157	K	Annexin A2 OS=Sus scrofa OX=9823 GN=ANXA2 PE=1 SV=4	ANXA2
	I3LRS5	22	K	Aldehyde dehydrogenase 1 family member A1 OS=Sus scrofa OX=9823 GN=ALDH1A1 PE=1 SV=2	ALDH1A1
	P00355	137	K	Glyceraldehyde-3-phosphate dehydrogenase OS=Sus scrofa OX=9823 GN=GAPDH PE=1 SV=4	GAPDH
	I3LPT1	150	K	Transketolase OS=Sus scrofa OX=9823 GN=TKT PE=1 SV=1	TKT
	P00355	64	K	Glyceraldehyde-3-phosphate dehydrogenase OS=Sus scrofa OX=9823 GN=GAPDH PE=1 SV=4	GAPDH
	A0A287AB58	29	K	Ubiquitin-like modifier OS=Sus scrofa OX=9823 GN=ISG15 PE=1 SV=1	ISG15
	A0A287BJ71	150	K	Ubiquitin conjugating enzyme E2 E3 OS=Sus scrofa OX=9823 GN=UBE2E3 PE=3 SV=1	UBE2E3
	A0A287BAS0	458	K	VPS9 domain containing 1 OS=Sus scrofa OX=9823 GN=VPS9D1 PE=4 SV=2	VPS9D1
	A0A287B8P2	1195	K	Bromodomain PHD finger transcription factor OS=Sus scrofa OX=9823 GN=BPTF PE=1 SV=1	BPTF
	A0A286ZNA8	1330	K	Spectrin beta chain OS=Sus scrofa OX=9823 GN=SPTBN2 PE=3 SV=1	SPTBN2
	P19620	227	K	Annexin A2 OS=Sus scrofa OX=9823 GN=ANXA2 PE=1 SV=4	ANXA2
	A0A287BA12	143	K	Vacuolar protein sorting 4 homolog B OS=Sus scrofa OX=9823 GN=VPS4B PE=1 SV=1	VPS4B
	F1S9Q3	255	K	Uncharacterized protein OS=Sus scrofa OX=9823 GN=HSPA8 PE=1 SV=3	HSPA8
	A0A5G2R6P7	98	K	Phosphorylase b kinase regulatory subunit OS=Sus scrofa OX=9823 GN=PHKA2 PE=1 SV=1	PHKA2
	A0A287AB58	8	K	Ubiquitin-like modifier OS=Sus scrofa OX=9823 GN=ISG15 PE=1 SV=1	ISG15
	A0A287A9A5	10	K	NOVA alternative splicing regulator 1 OS=Sus scrofa OX=9823 GN=NOVA1 PE=1 SV=2	NOVA1
	F1S9Q3	121	K	Uncharacterized protein OS=Sus scrofa OX=9823 GN=HSPA8 PE=1 SV=3	HSPA8
	P00339	5	K	L-lactate dehydrogenase A chain OS=Sus scrofa OX=9823 GN=LDHA PE=1 SV=3	LDHA
	P00339	224	K	L-lactate dehydrogenase A chain OS=Sus scrofa OX=9823 GN=LDHA PE=1 SV=3	LDHA
	P19620	119	K	Annexin A2 OS=Sus scrofa OX=9823 GN=ANXA2 PE=1 SV=4	ANXA2
nitrogen compound metabolic process	A0A286ZNA8	1318	K	Spectrin beta chain OS=Sus scrofa OX=9823 GN=SPTBN2 PE=3 SV=1	SPTBN2
	A0A5G2R6P7	103	K	Phosphorylase b kinase regulatory subunit OS=Sus scrofa OX=9823 GN=PHKA2 PE=1 SV=1	PHKA2
	A0A287BHA0	353	K	OTU deubiquitinase 3 OS=Sus scrofa OX=9823 GN=OTUD3 PE=4 SV=2	OTUD3
	P00339	118	K	L-lactate dehydrogenase A chain OS=Sus scrofa OX=9823 GN=LDHA PE=1 SV=3	LDHA
	P00355	84	K	Glyceraldehyde-3-phosphate dehydrogenase OS=Sus scrofa OX=9823 GN=GAPDH PE=1 SV=4	GAPDH
	A0A287A391	388	K	Elongation factor 1-alpha OS=Sus scrofa OX=9823 GN=EEF1A1 PE=1 SV=2	EEF1A1
	A0A286ZPN4	112	K	Uncharacterized protein OS=Sus scrofa OX=9823 GN=HSPA8 PE=1 SV=1	HSPA8
	A0A287BND2	564	K	HECT and RLD domain containing E3 ubiquitin protein ligase 5 OS=Sus scrofa OX=9823 GN=HERC5 PE=1 SV=1	HERC5
	A0A287ABG2	173	K	Proliferating cell nuclear antigen OS=Sus scrofa OX=9823 GN=PCNA PE=3 SV=2	PCNA
	O19004	289	K	Serine/threonine-protein kinase A-Raf OS=Sus scrofa OX=9823 GN=ARAF PE=2 SV=1	ARAF
	A0A286ZYX8	28	K	Fructose-bisphosphate aldolase OS=Sus scrofa OX=9823 GN=ALDOA PE=3 SV=2	ALDOA
	P00339	81	K	L-lactate dehydrogenase A chain OS=Sus scrofa OX=9823 GN=LDHA PE=1 SV=3	LDHA
	A0A287AB58	128	K	Ubiquitin-like modifier OS=Sus scrofa OX=9823 GN=ISG15 PE=1 SV=1	ISG15
	F1S9Q3	65	K	Uncharacterized protein OS=Sus scrofa OX=9823 GN=HSPA8 PE=1 SV=3	HSPA8
	A0A287A391	20	K	Elongation factor 1-alpha OS=Sus scrofa OX=9823 GN=EEF1A1 PE=1 SV=2	EEF1A1
	A0A286ZPN4	56	K	Uncharacterized protein OS=Sus scrofa OX=9823 GN=HSPA8 PE=1 SV=1	HSPA8
	P11708	142	K	"""Malate dehydrogenase, cytoplasmic OS=Sus scrofa OX=9823 GN=MDH1 PE=1 SV=4"""	MDH1
	I3LPT1	178	K	Transketolase OS=Sus scrofa OX=9823 GN=TKT PE=1 SV=1	TKT
	F1SJB5	166	K	Annexin OS=Sus scrofa OX=9823 GN=ANXA1 PE=1 SV=3	ANXA1
	A0A287AMT7	707	K	HECT and RLD domain containing E3 ubiquitin protein ligase family member 6 OS=Sus scrofa OX=9823 GN=HERC6 PE=4 SV=1	HERC6
	I3LPT1	48	K	Transketolase OS=Sus scrofa OX=9823 GN=TKT PE=1 SV=1	TKT
	A0A5G2QFM3	37	K	"""SLU7 homolog, splicing factor OS=Sus scrofa OX=9823 GN=SLU7 PE=4 SV=1"""	SLU7
	P19620	115	K	Annexin A2 OS=Sus scrofa OX=9823 GN=ANXA2 PE=1 SV=4	ANXA2
	A0A287AB58	13	K	Ubiquitin-like modifier OS=Sus scrofa OX=9823 GN=ISG15 PE=1 SV=1	ISG15
	P00355	70	K	Glyceraldehyde-3-phosphate dehydrogenase OS=Sus scrofa OX=9823 GN=GAPDH PE=1 SV=4	GAPDH
	A0A5G2QFP5	80	K	Discs large MAGUK scaffold protein 2 OS=Sus scrofa OX=9823 GN=DLG2 PE=1 SV=1	DLG2
	P19620	49	K	Annexin A2 OS=Sus scrofa OX=9823 GN=ANXA2 PE=1 SV=4	ANXA2
	Q29099	266	K	Polypyrimidine tract-binding protein 1 OS=Sus scrofa OX=9823 GN=PTBP1 PE=2 SV=1	PTBP1
	A0A5G2QLS8	648	K	COP1 E3 ubiquitin ligase OS=Sus scrofa OX=9823 GN=COP1 PE=4 SV=1	COP1
	P00355	184	K	Glyceraldehyde-3-phosphate dehydrogenase OS=Sus scrofa OX=9823 GN=GAPDH PE=1 SV=4	GAPDH
	P00336	119	K	L-lactate dehydrogenase B chain OS=Sus scrofa OX=9823 GN=LDHB PE=1 SV=3	LDHB
	P08059	12	K	Glucose-6-phosphate isomerase OS=Sus scrofa OX=9823 GN=GPI PE=1 SV=3	GPI
	A0A286ZPN4	320	K	Uncharacterized protein OS=Sus scrofa OX=9823 GN=HSPA8 PE=1 SV=1	HSPA8
	A0A287AB58	6	K	Ubiquitin-like modifier OS=Sus scrofa OX=9823 GN=ISG15 PE=1 SV=1	ISG15
	F1S9Q3	357	K	Uncharacterized protein OS=Sus scrofa OX=9823 GN=HSPA8 PE=1 SV=3	HSPA8
	A0A287AMT7	993	K	HECT and RLD domain containing E3 ubiquitin protein ligase family member 6 OS=Sus scrofa OX=9823 GN=HERC6 PE=4 SV=1	HERC6
	A0A5G2QFM3	44	K	"""SLU7 homolog, splicing factor OS=Sus scrofa OX=9823 GN=SLU7 PE=4 SV=1"""	SLU7
	A0A5G2R6P7	101	K	Phosphorylase b kinase regulatory subunit OS=Sus scrofa OX=9823 GN=PHKA2 PE=1 SV=1	PHKA2
	P00339	59	K	L-lactate dehydrogenase A chain OS=Sus scrofa OX=9823 GN=LDHA PE=1 SV=3	LDHA
	Q29599	264	K	2'-5'-oligoadenylate synthase 1 OS=Sus scrofa OX=9823 GN=OAS1 PE=1 SV=3	OAS1
	Q7SIB7	216	K	Phosphoglycerate kinase 1 OS=Sus scrofa OX=9823 GN=PGK1 PE=1 SV=3	PGK1
	A0A287BND2	563	K	HECT and RLD domain containing E3 ubiquitin protein ligase 5 OS=Sus scrofa OX=9823 GN=HERC5 PE=1 SV=1	HERC5
	I3LCL1	269	K	PBX homeobox 4 OS=Sus scrofa OX=9823 GN=PBX4 PE=4 SV=3	PBX4
	P08059	89	K	Glucose-6-phosphate isomerase OS=Sus scrofa OX=9823 GN=GPI PE=1 SV=3	GPI
	A0A287A1G6	145	K	Uncharacterized protein OS=Sus scrofa OX=9823 GN=HK1 PE=1 SV=2	HK1
	P19620	28	K	Annexin A2 OS=Sus scrofa OX=9823 GN=ANXA2 PE=1 SV=4	ANXA2
	A0A287BHA0	354	K	OTU deubiquitinase 3 OS=Sus scrofa OX=9823 GN=OTUD3 PE=4 SV=2	OTUD3
	A0A287BE46	8	K	Protein quaking OS=Sus scrofa OX=9823 GN=QKI PE=4 SV=2	QKI
	A0A286ZPN4	3	K	Uncharacterized protein OS=Sus scrofa OX=9823 GN=HSPA8 PE=1 SV=1	HSPA8
	Q7SIB7	220	K	Phosphoglycerate kinase 1 OS=Sus scrofa OX=9823 GN=PGK1 PE=1 SV=3	PGK1
	A0A286ZPN4	71	K	Uncharacterized protein OS=Sus scrofa OX=9823 GN=HSPA8 PE=1 SV=1	HSPA8
	O19004	288	K	Serine/threonine-protein kinase A-Raf OS=Sus scrofa OX=9823 GN=ARAF PE=2 SV=1	ARAF
	A0A287AB58	142	K	Ubiquitin-like modifier OS=Sus scrofa OX=9823 GN=ISG15 PE=1 SV=1	ISG15
	A0A287BND2	512	K	HECT and RLD domain containing E3 ubiquitin protein ligase 5 OS=Sus scrofa OX=9823 GN=HERC5 PE=1 SV=1	HERC5
	A0A5G2QNM3	497	K	Neuroendocrine convertase 2 OS=Sus scrofa OX=9823 GN=PCSK2 PE=3 SV=1	PCSK2
	A0A287A9A5	13	K	NOVA alternative splicing regulator 1 OS=Sus scrofa OX=9823 GN=NOVA1 PE=1 SV=2	NOVA1
	A0A5G2R9A1	95	K	Purine nucleoside phosphorylase OS=Sus scrofa OX=9823 GN=PNP PE=1 SV=1	PNP
	A0A287A391	146	K	Elongation factor 1-alpha OS=Sus scrofa OX=9823 GN=EEF1A1 PE=1 SV=2	EEF1A1
	A0A286ZPN4	218	K	Uncharacterized protein OS=Sus scrofa OX=9823 GN=HSPA8 PE=1 SV=1	HSPA8
	F1S9Q3	80	K	Uncharacterized protein OS=Sus scrofa OX=9823 GN=HSPA8 PE=1 SV=3	HSPA8
	F1S9Q3	610	K	Uncharacterized protein OS=Sus scrofa OX=9823 GN=HSPA8 PE=1 SV=3	HSPA8
	P00355	105	K	Glyceraldehyde-3-phosphate dehydrogenase OS=Sus scrofa OX=9823 GN=GAPDH PE=1 SV=4	GAPDH
	A0A287A391	212	K	Elongation factor 1-alpha OS=Sus scrofa OX=9823 GN=EEF1A1 PE=1 SV=2	EEF1A1
	F1SJB5	58	K	Annexin OS=Sus scrofa OX=9823 GN=ANXA1 PE=1 SV=3	ANXA1
	F1RFQ7	60	K	GTP-binding nuclear protein Ran OS=Sus scrofa OX=9823 GN=RAN PE=1 SV=2	RAN
	A0A287BND2	558	K	HECT and RLD domain containing E3 ubiquitin protein ligase 5 OS=Sus scrofa OX=9823 GN=HERC5 PE=1 SV=1	HERC5
	A0A287AJQ2	5	K	Phosphoglycerate mutase OS=Sus scrofa OX=9823 GN=PGAM1 PE=1 SV=1	PGAM1
	O19004	290	K	Serine/threonine-protein kinase A-Raf OS=Sus scrofa OX=9823 GN=ARAF PE=2 SV=1	ARAF
	A0A286ZNH3	117	K	2-iminobutanoate/2-iminopropanoate deaminase OS=Sus scrofa OX=9823 GN=RIDA PE=1 SV=1	RIDA
	A0A5G2R6P7	109	K	Phosphorylase b kinase regulatory subunit OS=Sus scrofa OX=9823 GN=PHKA2 PE=1 SV=1	PHKA2
	P00355	213	K	Glyceraldehyde-3-phosphate dehydrogenase OS=Sus scrofa OX=9823 GN=GAPDH PE=1 SV=4	GAPDH
	A0A287B8P2	1201	K	Bromodomain PHD finger transcription factor OS=Sus scrofa OX=9823 GN=BPTF PE=1 SV=1	BPTF
	A0A286ZYX8	42	K	Fructose-bisphosphate aldolase OS=Sus scrofa OX=9823 GN=ALDOA PE=3 SV=2	ALDOA
	P19620	157	K	Annexin A2 OS=Sus scrofa OX=9823 GN=ANXA2 PE=1 SV=4	ANXA2
	P00355	137	K	Glyceraldehyde-3-phosphate dehydrogenase OS=Sus scrofa OX=9823 GN=GAPDH PE=1 SV=4	GAPDH
	I3LPT1	150	K	Transketolase OS=Sus scrofa OX=9823 GN=TKT PE=1 SV=1	TKT
	P00355	64	K	Glyceraldehyde-3-phosphate dehydrogenase OS=Sus scrofa OX=9823 GN=GAPDH PE=1 SV=4	GAPDH
	A0A287AB58	29	K	Ubiquitin-like modifier OS=Sus scrofa OX=9823 GN=ISG15 PE=1 SV=1	ISG15
	A0A287BJ71	150	K	Ubiquitin conjugating enzyme E2 E3 OS=Sus scrofa OX=9823 GN=UBE2E3 PE=3 SV=1	UBE2E3
	A0A287BAS0	458	K	VPS9 domain containing 1 OS=Sus scrofa OX=9823 GN=VPS9D1 PE=4 SV=2	VPS9D1
	A0A287B8P2	1195	K	Bromodomain PHD finger transcription factor OS=Sus scrofa OX=9823 GN=BPTF PE=1 SV=1	BPTF
	A0A286ZNA8	1330	K	Spectrin beta chain OS=Sus scrofa OX=9823 GN=SPTBN2 PE=3 SV=1	SPTBN2
	P19620	227	K	Annexin A2 OS=Sus scrofa OX=9823 GN=ANXA2 PE=1 SV=4	ANXA2
	A0A287BA12	143	K	Vacuolar protein sorting 4 homolog B OS=Sus scrofa OX=9823 GN=VPS4B PE=1 SV=1	VPS4B
	F1S9Q3	255	K	Uncharacterized protein OS=Sus scrofa OX=9823 GN=HSPA8 PE=1 SV=3	HSPA8
	A0A5G2R6P7	98	K	Phosphorylase b kinase regulatory subunit OS=Sus scrofa OX=9823 GN=PHKA2 PE=1 SV=1	PHKA2
	A0A287AB58	8	K	Ubiquitin-like modifier OS=Sus scrofa OX=9823 GN=ISG15 PE=1 SV=1	ISG15
	A0A287A9A5	10	K	NOVA alternative splicing regulator 1 OS=Sus scrofa OX=9823 GN=NOVA1 PE=1 SV=2	NOVA1
	F1S9Q3	121	K	Uncharacterized protein OS=Sus scrofa OX=9823 GN=HSPA8 PE=1 SV=3	HSPA8
	P00339	5	K	L-lactate dehydrogenase A chain OS=Sus scrofa OX=9823 GN=LDHA PE=1 SV=3	LDHA
	P00339	224	K	L-lactate dehydrogenase A chain OS=Sus scrofa OX=9823 GN=LDHA PE=1 SV=3	LDHA
	P19620	119	K	Annexin A2 OS=Sus scrofa OX=9823 GN=ANXA2 PE=1 SV=4	ANXA2
cellular component organization	F1SCV1	139	K	Gamma-tubulin complex component OS=Sus scrofa OX=9823 GN=TUBGCP2 PE=3 SV=3	TUBGCP2
	A0A286ZNA8	1318	K	Spectrin beta chain OS=Sus scrofa OX=9823 GN=SPTBN2 PE=3 SV=1	SPTBN2
	A0A287ANA6	350	K	Mitochondrial calcium uptake 1 OS=Sus scrofa OX=9823 GN=MICU1 PE=4 SV=1	MICU1
	P00355	84	K	Glyceraldehyde-3-phosphate dehydrogenase OS=Sus scrofa OX=9823 GN=GAPDH PE=1 SV=4	GAPDH
	K7GKN2	299	K	Interferon-induced GTP-binding protein Mx1 OS=Sus scrofa OX=9823 GN=MX1 PE=1 SV=3	MX1
	A0A286ZPN4	112	K	Uncharacterized protein OS=Sus scrofa OX=9823 GN=HSPA8 PE=1 SV=1	HSPA8
	A0A287ABG2	173	K	Proliferating cell nuclear antigen OS=Sus scrofa OX=9823 GN=PCNA PE=3 SV=2	PCNA
	A0A286ZYX8	28	K	Fructose-bisphosphate aldolase OS=Sus scrofa OX=9823 GN=ALDOA PE=3 SV=2	ALDOA
	A0A5G2R5L4	93	K	Collectin subfamily member 12 OS=Sus scrofa OX=9823 GN=COLEC12 PE=4 SV=1	COLEC12
	A0A5G2R5L4	94	K	Collectin subfamily member 12 OS=Sus scrofa OX=9823 GN=COLEC12 PE=4 SV=1	COLEC12
	F1S9Q3	65	K	Uncharacterized protein OS=Sus scrofa OX=9823 GN=HSPA8 PE=1 SV=3	HSPA8
	A0A286ZPN4	56	K	Uncharacterized protein OS=Sus scrofa OX=9823 GN=HSPA8 PE=1 SV=1	HSPA8
	I3LKF3	330	K	Fascin OS=Sus scrofa OX=9823 GN=FSCN1 PE=1 SV=2	FSCN1
	F1SM90	93	K	Microtubule crosslinking factor 1 OS=Sus scrofa OX=9823 GN=MTCL1 PE=4 SV=3	MTCL1
	F1SJB5	166	K	Annexin OS=Sus scrofa OX=9823 GN=ANXA1 PE=1 SV=3	ANXA1
	A0A5G2QFM3	37	K	"""SLU7 homolog, splicing factor OS=Sus scrofa OX=9823 GN=SLU7 PE=4 SV=1"""	SLU7
	P19620	115	K	Annexin A2 OS=Sus scrofa OX=9823 GN=ANXA2 PE=1 SV=4	ANXA2
	F1S640	228	K	Abnormal spindle microtubule assembly OS=Sus scrofa OX=9823 GN=ASPM PE=4 SV=4	ASPM
	P00355	70	K	Glyceraldehyde-3-phosphate dehydrogenase OS=Sus scrofa OX=9823 GN=GAPDH PE=1 SV=4	GAPDH
	A0A5G2QFP5	80	K	Discs large MAGUK scaffold protein 2 OS=Sus scrofa OX=9823 GN=DLG2 PE=1 SV=1	DLG2
	P19620	49	K	Annexin A2 OS=Sus scrofa OX=9823 GN=ANXA2 PE=1 SV=4	ANXA2
	F1SM90	89	K	Microtubule crosslinking factor 1 OS=Sus scrofa OX=9823 GN=MTCL1 PE=4 SV=3	MTCL1
	P00355	184	K	Glyceraldehyde-3-phosphate dehydrogenase OS=Sus scrofa OX=9823 GN=GAPDH PE=1 SV=4	GAPDH
	A0A286ZPN4	320	K	Uncharacterized protein OS=Sus scrofa OX=9823 GN=HSPA8 PE=1 SV=1	HSPA8
	F1S9Q3	357	K	Uncharacterized protein OS=Sus scrofa OX=9823 GN=HSPA8 PE=1 SV=3	HSPA8
	P10668	92	K	Cofilin-1 OS=Sus scrofa OX=9823 GN=CFL1 PE=1 SV=3	CFL1
	A0A5G2QFM3	44	K	"""SLU7 homolog, splicing factor OS=Sus scrofa OX=9823 GN=SLU7 PE=4 SV=1"""	SLU7
	A0A5G2QZX1	61	K	Actin gamma 1 OS=Sus scrofa OX=9823 GN=ACTG1 PE=1 SV=1	ACTG1
	Q29599	264	K	2'-5'-oligoadenylate synthase 1 OS=Sus scrofa OX=9823 GN=OAS1 PE=1 SV=3	OAS1
	P19620	28	K	Annexin A2 OS=Sus scrofa OX=9823 GN=ANXA2 PE=1 SV=4	ANXA2
	A0A287BKD3	908	K	Bromodomain adjacent to zinc finger domain 2B OS=Sus scrofa OX=9823 GN=BAZ2B PE=4 SV=2	BAZ2B
	A0A286ZPN4	3	K	Uncharacterized protein OS=Sus scrofa OX=9823 GN=HSPA8 PE=1 SV=1	HSPA8
	A0A286ZPN4	71	K	Uncharacterized protein OS=Sus scrofa OX=9823 GN=HSPA8 PE=1 SV=1	HSPA8
	F1SM90	96	K	Microtubule crosslinking factor 1 OS=Sus scrofa OX=9823 GN=MTCL1 PE=4 SV=3	MTCL1
	A0A5G2R9A1	95	K	Purine nucleoside phosphorylase OS=Sus scrofa OX=9823 GN=PNP PE=1 SV=1	PNP
	A0A286ZPN4	218	K	Uncharacterized protein OS=Sus scrofa OX=9823 GN=HSPA8 PE=1 SV=1	HSPA8
	F1S9Q3	80	K	Uncharacterized protein OS=Sus scrofa OX=9823 GN=HSPA8 PE=1 SV=3	HSPA8
	I3LCA2	467	K	Chaperonin containing TCP1 subunit 8 OS=Sus scrofa OX=9823 GN=CCT8 PE=1 SV=2	CCT8
	F1S9Q3	610	K	Uncharacterized protein OS=Sus scrofa OX=9823 GN=HSPA8 PE=1 SV=3	HSPA8
	P00355	105	K	Glyceraldehyde-3-phosphate dehydrogenase OS=Sus scrofa OX=9823 GN=GAPDH PE=1 SV=4	GAPDH
	F1SJB5	58	K	Annexin OS=Sus scrofa OX=9823 GN=ANXA1 PE=1 SV=3	ANXA1
	A0A287B0Y8	1983	K	Plectin OS=Sus scrofa OX=9823 GN=PLEC PE=1 SV=2	PLEC
	F1RFQ7	60	K	GTP-binding nuclear protein Ran OS=Sus scrofa OX=9823 GN=RAN PE=1 SV=2	RAN
	P00355	213	K	Glyceraldehyde-3-phosphate dehydrogenase OS=Sus scrofa OX=9823 GN=GAPDH PE=1 SV=4	GAPDH
	A0A287B8P2	1201	K	Bromodomain PHD finger transcription factor OS=Sus scrofa OX=9823 GN=BPTF PE=1 SV=1	BPTF
	A0A286ZYX8	42	K	Fructose-bisphosphate aldolase OS=Sus scrofa OX=9823 GN=ALDOA PE=3 SV=2	ALDOA
	P19620	157	K	Annexin A2 OS=Sus scrofa OX=9823 GN=ANXA2 PE=1 SV=4	ANXA2
	P00355	137	K	Glyceraldehyde-3-phosphate dehydrogenase OS=Sus scrofa OX=9823 GN=GAPDH PE=1 SV=4	GAPDH
	P00355	64	K	Glyceraldehyde-3-phosphate dehydrogenase OS=Sus scrofa OX=9823 GN=GAPDH PE=1 SV=4	GAPDH
	A0A287B8P2	1195	K	Bromodomain PHD finger transcription factor OS=Sus scrofa OX=9823 GN=BPTF PE=1 SV=1	BPTF
	A0A286ZNA8	1330	K	Spectrin beta chain OS=Sus scrofa OX=9823 GN=SPTBN2 PE=3 SV=1	SPTBN2
	P19620	227	K	Annexin A2 OS=Sus scrofa OX=9823 GN=ANXA2 PE=1 SV=4	ANXA2
	A0A287BA12	143	K	Vacuolar protein sorting 4 homolog B OS=Sus scrofa OX=9823 GN=VPS4B PE=1 SV=1	VPS4B
	F1S9Q3	255	K	Uncharacterized protein OS=Sus scrofa OX=9823 GN=HSPA8 PE=1 SV=3	HSPA8
	F1S9Q3	121	K	Uncharacterized protein OS=Sus scrofa OX=9823 GN=HSPA8 PE=1 SV=3	HSPA8
	A0A287AVF9	568	K	Myopalladin OS=Sus scrofa OX=9823 GN=MYPN PE=4 SV=1	MYPN
	P19620	119	K	Annexin A2 OS=Sus scrofa OX=9823 GN=ANXA2 PE=1 SV=4	ANXA2
anatomical structure development	A0A286ZNA8	1318	K	Spectrin beta chain OS=Sus scrofa OX=9823 GN=SPTBN2 PE=3 SV=1	SPTBN2
	P00339	118	K	L-lactate dehydrogenase A chain OS=Sus scrofa OX=9823 GN=LDHA PE=1 SV=3	LDHA
	A0A286ZPN4	112	K	Uncharacterized protein OS=Sus scrofa OX=9823 GN=HSPA8 PE=1 SV=1	HSPA8
	A0A287ABG2	173	K	Proliferating cell nuclear antigen OS=Sus scrofa OX=9823 GN=PCNA PE=3 SV=2	PCNA
	O19004	289	K	Serine/threonine-protein kinase A-Raf OS=Sus scrofa OX=9823 GN=ARAF PE=2 SV=1	ARAF
	A0A287B7L9	875	K	Multifunctional fusion protein OS=Sus scrofa OX=9823 GN=PKM PE=1 SV=1	PKM
	P00339	81	K	L-lactate dehydrogenase A chain OS=Sus scrofa OX=9823 GN=LDHA PE=1 SV=3	LDHA
	F1SIL5	890	K	Vacuolar protein sorting 13 homolog A OS=Sus scrofa OX=9823 GN=VPS13A PE=1 SV=4	VPS13A
	F1SQP9	601	K	"""Vezatin, adherens junctions transmembrane protein OS=Sus scrofa OX=9823 GN=VEZT PE=4 SV=4"""	VEZT
	F1S9Q3	65	K	Uncharacterized protein OS=Sus scrofa OX=9823 GN=HSPA8 PE=1 SV=3	HSPA8
	A0A287B7L9	626	K	Multifunctional fusion protein OS=Sus scrofa OX=9823 GN=PKM PE=1 SV=1	PKM
	A0A286ZPN4	56	K	Uncharacterized protein OS=Sus scrofa OX=9823 GN=HSPA8 PE=1 SV=1	HSPA8
	I3LKF3	330	K	Fascin OS=Sus scrofa OX=9823 GN=FSCN1 PE=1 SV=2	FSCN1
	F1SJB5	166	K	Annexin OS=Sus scrofa OX=9823 GN=ANXA1 PE=1 SV=3	ANXA1
	A0A287AMT7	707	K	HECT and RLD domain containing E3 ubiquitin protein ligase family member 6 OS=Sus scrofa OX=9823 GN=HERC6 PE=4 SV=1	HERC6
	A0A287B7L9	834	K	Multifunctional fusion protein OS=Sus scrofa OX=9823 GN=PKM PE=1 SV=1	PKM
	P19620	115	K	Annexin A2 OS=Sus scrofa OX=9823 GN=ANXA2 PE=1 SV=4	ANXA2
	F1S640	228	K	Abnormal spindle microtubule assembly OS=Sus scrofa OX=9823 GN=ASPM PE=4 SV=4	ASPM
	A0A5G2QFP5	80	K	Discs large MAGUK scaffold protein 2 OS=Sus scrofa OX=9823 GN=DLG2 PE=1 SV=1	DLG2
	P19620	49	K	Annexin A2 OS=Sus scrofa OX=9823 GN=ANXA2 PE=1 SV=4	ANXA2
	Q29099	266	K	Polypyrimidine tract-binding protein 1 OS=Sus scrofa OX=9823 GN=PTBP1 PE=2 SV=1	PTBP1
	P08059	12	K	Glucose-6-phosphate isomerase OS=Sus scrofa OX=9823 GN=GPI PE=1 SV=3	GPI
	A0A286ZPN4	320	K	Uncharacterized protein OS=Sus scrofa OX=9823 GN=HSPA8 PE=1 SV=1	HSPA8
	F1S9Q3	357	K	Uncharacterized protein OS=Sus scrofa OX=9823 GN=HSPA8 PE=1 SV=3	HSPA8
	A0A287AMT7	993	K	HECT and RLD domain containing E3 ubiquitin protein ligase family member 6 OS=Sus scrofa OX=9823 GN=HERC6 PE=4 SV=1	HERC6
	P00339	59	K	L-lactate dehydrogenase A chain OS=Sus scrofa OX=9823 GN=LDHA PE=1 SV=3	LDHA
	A0A5G2QZX1	61	K	Actin gamma 1 OS=Sus scrofa OX=9823 GN=ACTG1 PE=1 SV=1	ACTG1
	Q7SIB7	216	K	Phosphoglycerate kinase 1 OS=Sus scrofa OX=9823 GN=PGK1 PE=1 SV=3	PGK1
	P08059	89	K	Glucose-6-phosphate isomerase OS=Sus scrofa OX=9823 GN=GPI PE=1 SV=3	GPI
	P19620	28	K	Annexin A2 OS=Sus scrofa OX=9823 GN=ANXA2 PE=1 SV=4	ANXA2
	F1SIL5	891	K	Vacuolar protein sorting 13 homolog A OS=Sus scrofa OX=9823 GN=VPS13A PE=1 SV=4	VPS13A
	A0A287BE46	8	K	Protein quaking OS=Sus scrofa OX=9823 GN=QKI PE=4 SV=2	QKI
	A0A286ZPN4	3	K	Uncharacterized protein OS=Sus scrofa OX=9823 GN=HSPA8 PE=1 SV=1	HSPA8
	Q7SIB7	220	K	Phosphoglycerate kinase 1 OS=Sus scrofa OX=9823 GN=PGK1 PE=1 SV=3	PGK1
	A0A286ZPN4	71	K	Uncharacterized protein OS=Sus scrofa OX=9823 GN=HSPA8 PE=1 SV=1	HSPA8
	O19004	288	K	Serine/threonine-protein kinase A-Raf OS=Sus scrofa OX=9823 GN=ARAF PE=2 SV=1	ARAF
	A0A287B7L9	653	K	Multifunctional fusion protein OS=Sus scrofa OX=9823 GN=PKM PE=1 SV=1	PKM
	F1SQP9	603	K	"""Vezatin, adherens junctions transmembrane protein OS=Sus scrofa OX=9823 GN=VEZT PE=4 SV=4"""	VEZT
	A0A5G2QNM3	497	K	Neuroendocrine convertase 2 OS=Sus scrofa OX=9823 GN=PCSK2 PE=3 SV=1	PCSK2
	A0A287A9A5	13	K	NOVA alternative splicing regulator 1 OS=Sus scrofa OX=9823 GN=NOVA1 PE=1 SV=2	NOVA1
	A0A286ZPN4	218	K	Uncharacterized protein OS=Sus scrofa OX=9823 GN=HSPA8 PE=1 SV=1	HSPA8
	F1S9Q3	80	K	Uncharacterized protein OS=Sus scrofa OX=9823 GN=HSPA8 PE=1 SV=3	HSPA8
	F1S9Q3	610	K	Uncharacterized protein OS=Sus scrofa OX=9823 GN=HSPA8 PE=1 SV=3	HSPA8
	F1SJB5	58	K	Annexin OS=Sus scrofa OX=9823 GN=ANXA1 PE=1 SV=3	ANXA1
	A0A287B0Y8	1983	K	Plectin OS=Sus scrofa OX=9823 GN=PLEC PE=1 SV=2	PLEC
	F1RFQ7	60	K	GTP-binding nuclear protein Ran OS=Sus scrofa OX=9823 GN=RAN PE=1 SV=2	RAN
	O19004	290	K	Serine/threonine-protein kinase A-Raf OS=Sus scrofa OX=9823 GN=ARAF PE=2 SV=1	ARAF
	A0A287B8P2	1201	K	Bromodomain PHD finger transcription factor OS=Sus scrofa OX=9823 GN=BPTF PE=1 SV=1	BPTF
	P19620	157	K	Annexin A2 OS=Sus scrofa OX=9823 GN=ANXA2 PE=1 SV=4	ANXA2
	A0A287B8P2	1195	K	Bromodomain PHD finger transcription factor OS=Sus scrofa OX=9823 GN=BPTF PE=1 SV=1	BPTF
	A0A286ZNA8	1330	K	Spectrin beta chain OS=Sus scrofa OX=9823 GN=SPTBN2 PE=3 SV=1	SPTBN2
	P19620	227	K	Annexin A2 OS=Sus scrofa OX=9823 GN=ANXA2 PE=1 SV=4	ANXA2
	A0A287AS07	11	K	T-complex 11 OS=Sus scrofa OX=9823 GN=TCP11 PE=4 SV=2	TCP11
	F1S9Q3	255	K	Uncharacterized protein OS=Sus scrofa OX=9823 GN=HSPA8 PE=1 SV=3	HSPA8
	A0A287A9A5	10	K	NOVA alternative splicing regulator 1 OS=Sus scrofa OX=9823 GN=NOVA1 PE=1 SV=2	NOVA1
	A0A287B7L9	869	K	Multifunctional fusion protein OS=Sus scrofa OX=9823 GN=PKM PE=1 SV=1	PKM
	F1S9Q3	121	K	Uncharacterized protein OS=Sus scrofa OX=9823 GN=HSPA8 PE=1 SV=3	HSPA8
	A0A287AVF9	568	K	Myopalladin OS=Sus scrofa OX=9823 GN=MYPN PE=4 SV=1	MYPN
	P00339	5	K	L-lactate dehydrogenase A chain OS=Sus scrofa OX=9823 GN=LDHA PE=1 SV=3	LDHA
	P00339	224	K	L-lactate dehydrogenase A chain OS=Sus scrofa OX=9823 GN=LDHA PE=1 SV=3	LDHA
	P19620	119	K	Annexin A2 OS=Sus scrofa OX=9823 GN=ANXA2 PE=1 SV=4	ANXA2
cellular response to stimulus	I3LVH0	171	K	SMC5-SMC6 complex localization factor 2 OS=Sus scrofa OX=9823 GN=SLF2 PE=4 SV=3	SLF2
	A0A286ZNA8	1318	K	Spectrin beta chain OS=Sus scrofa OX=9823 GN=SPTBN2 PE=3 SV=1	SPTBN2
	P00339	118	K	L-lactate dehydrogenase A chain OS=Sus scrofa OX=9823 GN=LDHA PE=1 SV=3	LDHA
	K7GKN2	299	K	Interferon-induced GTP-binding protein Mx1 OS=Sus scrofa OX=9823 GN=MX1 PE=1 SV=3	MX1
	A0A287A391	388	K	Elongation factor 1-alpha OS=Sus scrofa OX=9823 GN=EEF1A1 PE=1 SV=2	EEF1A1
	A0A286ZPN4	112	K	Uncharacterized protein OS=Sus scrofa OX=9823 GN=HSPA8 PE=1 SV=1	HSPA8
	A0A287ABG2	173	K	Proliferating cell nuclear antigen OS=Sus scrofa OX=9823 GN=PCNA PE=3 SV=2	PCNA
	O19004	289	K	Serine/threonine-protein kinase A-Raf OS=Sus scrofa OX=9823 GN=ARAF PE=2 SV=1	ARAF
	P00339	81	K	L-lactate dehydrogenase A chain OS=Sus scrofa OX=9823 GN=LDHA PE=1 SV=3	LDHA
	A0A287AB58	128	K	Ubiquitin-like modifier OS=Sus scrofa OX=9823 GN=ISG15 PE=1 SV=1	ISG15
	A0A5G2R5L4	93	K	Collectin subfamily member 12 OS=Sus scrofa OX=9823 GN=COLEC12 PE=4 SV=1	COLEC12
	A0A5G2R5L4	94	K	Collectin subfamily member 12 OS=Sus scrofa OX=9823 GN=COLEC12 PE=4 SV=1	COLEC12
	F1S9Q3	65	K	Uncharacterized protein OS=Sus scrofa OX=9823 GN=HSPA8 PE=1 SV=3	HSPA8
	A0A287A391	20	K	Elongation factor 1-alpha OS=Sus scrofa OX=9823 GN=EEF1A1 PE=1 SV=2	EEF1A1
	A0A286ZPN4	56	K	Uncharacterized protein OS=Sus scrofa OX=9823 GN=HSPA8 PE=1 SV=1	HSPA8
	I3LKF3	330	K	Fascin OS=Sus scrofa OX=9823 GN=FSCN1 PE=1 SV=2	FSCN1
	F1SJB5	166	K	Annexin OS=Sus scrofa OX=9823 GN=ANXA1 PE=1 SV=3	ANXA1
	A0A5G2QFM3	37	K	"""SLU7 homolog, splicing factor OS=Sus scrofa OX=9823 GN=SLU7 PE=4 SV=1"""	SLU7
	P19620	115	K	Annexin A2 OS=Sus scrofa OX=9823 GN=ANXA2 PE=1 SV=4	ANXA2
	A0A287AB58	13	K	Ubiquitin-like modifier OS=Sus scrofa OX=9823 GN=ISG15 PE=1 SV=1	ISG15
	P19620	49	K	Annexin A2 OS=Sus scrofa OX=9823 GN=ANXA2 PE=1 SV=4	ANXA2
	A0A286ZPN4	320	K	Uncharacterized protein OS=Sus scrofa OX=9823 GN=HSPA8 PE=1 SV=1	HSPA8
	A0A287AB58	6	K	Ubiquitin-like modifier OS=Sus scrofa OX=9823 GN=ISG15 PE=1 SV=1	ISG15
	A0A287AIG4	10	K	Potassium channel subfamily K member 10 isoform 2 OS=Sus scrofa OX=9823 GN=KCNK10 PE=3 SV=1	KCNK10
	F1S9Q3	357	K	Uncharacterized protein OS=Sus scrofa OX=9823 GN=HSPA8 PE=1 SV=3	HSPA8
	A0A5G2QFM3	44	K	"""SLU7 homolog, splicing factor OS=Sus scrofa OX=9823 GN=SLU7 PE=4 SV=1"""	SLU7
	F1SCY1	62	K	Uncharacterized protein OS=Sus scrofa OX=9823 GN=IFIT1 PE=1 SV=3	IFIT1
	P00339	59	K	L-lactate dehydrogenase A chain OS=Sus scrofa OX=9823 GN=LDHA PE=1 SV=3	LDHA
	A0A5G2QZX1	61	K	Actin gamma 1 OS=Sus scrofa OX=9823 GN=ACTG1 PE=1 SV=1	ACTG1
	Q29599	264	K	2'-5'-oligoadenylate synthase 1 OS=Sus scrofa OX=9823 GN=OAS1 PE=1 SV=3	OAS1
	Q7SIB7	216	K	Phosphoglycerate kinase 1 OS=Sus scrofa OX=9823 GN=PGK1 PE=1 SV=3	PGK1
	P19620	28	K	Annexin A2 OS=Sus scrofa OX=9823 GN=ANXA2 PE=1 SV=4	ANXA2
	A0A286ZPN4	3	K	Uncharacterized protein OS=Sus scrofa OX=9823 GN=HSPA8 PE=1 SV=1	HSPA8
	Q7SIB7	220	K	Phosphoglycerate kinase 1 OS=Sus scrofa OX=9823 GN=PGK1 PE=1 SV=3	PGK1
	A0A286ZPN4	71	K	Uncharacterized protein OS=Sus scrofa OX=9823 GN=HSPA8 PE=1 SV=1	HSPA8
	O19004	288	K	Serine/threonine-protein kinase A-Raf OS=Sus scrofa OX=9823 GN=ARAF PE=2 SV=1	ARAF
	A0A287AB58	142	K	Ubiquitin-like modifier OS=Sus scrofa OX=9823 GN=ISG15 PE=1 SV=1	ISG15
	A0A5G2R9A1	95	K	Purine nucleoside phosphorylase OS=Sus scrofa OX=9823 GN=PNP PE=1 SV=1	PNP
	A0A287A391	146	K	Elongation factor 1-alpha OS=Sus scrofa OX=9823 GN=EEF1A1 PE=1 SV=2	EEF1A1
	A0A286ZPN4	218	K	Uncharacterized protein OS=Sus scrofa OX=9823 GN=HSPA8 PE=1 SV=1	HSPA8
	F1S9Q3	80	K	Uncharacterized protein OS=Sus scrofa OX=9823 GN=HSPA8 PE=1 SV=3	HSPA8
	F1S9Q3	610	K	Uncharacterized protein OS=Sus scrofa OX=9823 GN=HSPA8 PE=1 SV=3	HSPA8
	A0A287A391	212	K	Elongation factor 1-alpha OS=Sus scrofa OX=9823 GN=EEF1A1 PE=1 SV=2	EEF1A1
	A0A287AIG4	17	K	Potassium channel subfamily K member 10 isoform 2 OS=Sus scrofa OX=9823 GN=KCNK10 PE=3 SV=1	KCNK10
	F1SJB5	58	K	Annexin OS=Sus scrofa OX=9823 GN=ANXA1 PE=1 SV=3	ANXA1
	F1RFQ7	60	K	GTP-binding nuclear protein Ran OS=Sus scrofa OX=9823 GN=RAN PE=1 SV=2	RAN
	A0A287B7D4	12	K	Neuroepithelial cell transforming 1 OS=Sus scrofa OX=9823 GN=NET1 PE=4 SV=2	NET1
	O19004	290	K	Serine/threonine-protein kinase A-Raf OS=Sus scrofa OX=9823 GN=ARAF PE=2 SV=1	ARAF
	F1SCY1	207	K	Uncharacterized protein OS=Sus scrofa OX=9823 GN=IFIT1 PE=1 SV=3	IFIT1
	P19620	157	K	Annexin A2 OS=Sus scrofa OX=9823 GN=ANXA2 PE=1 SV=4	ANXA2
	A0A287AB58	29	K	Ubiquitin-like modifier OS=Sus scrofa OX=9823 GN=ISG15 PE=1 SV=1	ISG15
	I3LVH0	163	K	SMC5-SMC6 complex localization factor 2 OS=Sus scrofa OX=9823 GN=SLF2 PE=4 SV=3	SLF2
	A0A286ZNA8	1330	K	Spectrin beta chain OS=Sus scrofa OX=9823 GN=SPTBN2 PE=3 SV=1	SPTBN2
	P19620	227	K	Annexin A2 OS=Sus scrofa OX=9823 GN=ANXA2 PE=1 SV=4	ANXA2
	A0A287AS07	11	K	T-complex 11 OS=Sus scrofa OX=9823 GN=TCP11 PE=4 SV=2	TCP11
	F1S9Q3	255	K	Uncharacterized protein OS=Sus scrofa OX=9823 GN=HSPA8 PE=1 SV=3	HSPA8
	A0A287AB58	8	K	Ubiquitin-like modifier OS=Sus scrofa OX=9823 GN=ISG15 PE=1 SV=1	ISG15
	A0A287B199	29	K	Ig-like domain-containing protein OS=Sus scrofa OX=9823 PE=4 SV=1
	F1S9Q3	121	K	Uncharacterized protein OS=Sus scrofa OX=9823 GN=HSPA8 PE=1 SV=3	HSPA8
	P00339	5	K	L-lactate dehydrogenase A chain OS=Sus scrofa OX=9823 GN=LDHA PE=1 SV=3	LDHA
	P00339	224	K	L-lactate dehydrogenase A chain OS=Sus scrofa OX=9823 GN=LDHA PE=1 SV=3	LDHA
	P19620	119	K	Annexin A2 OS=Sus scrofa OX=9823 GN=ANXA2 PE=1 SV=4	ANXA2
regulation of biological quality	A0A286ZNA8	1318	K	Spectrin beta chain OS=Sus scrofa OX=9823 GN=SPTBN2 PE=3 SV=1	SPTBN2
	A0A287ANA6	350	K	Mitochondrial calcium uptake 1 OS=Sus scrofa OX=9823 GN=MICU1 PE=4 SV=1	MICU1
	A0A287BHA0	353	K	OTU deubiquitinase 3 OS=Sus scrofa OX=9823 GN=OTUD3 PE=4 SV=2	OTUD3
	P00355	84	K	Glyceraldehyde-3-phosphate dehydrogenase OS=Sus scrofa OX=9823 GN=GAPDH PE=1 SV=4	GAPDH
	A0A286ZPN4	112	K	Uncharacterized protein OS=Sus scrofa OX=9823 GN=HSPA8 PE=1 SV=1	HSPA8
	A0A287ABG2	173	K	Proliferating cell nuclear antigen OS=Sus scrofa OX=9823 GN=PCNA PE=3 SV=2	PCNA
	A0A286ZYX8	28	K	Fructose-bisphosphate aldolase OS=Sus scrofa OX=9823 GN=ALDOA PE=3 SV=2	ALDOA
	A0A287AB58	128	K	Ubiquitin-like modifier OS=Sus scrofa OX=9823 GN=ISG15 PE=1 SV=1	ISG15
	F1S9Q3	65	K	Uncharacterized protein OS=Sus scrofa OX=9823 GN=HSPA8 PE=1 SV=3	HSPA8
	A0A286ZPN4	56	K	Uncharacterized protein OS=Sus scrofa OX=9823 GN=HSPA8 PE=1 SV=1	HSPA8
	F1SJB5	166	K	Annexin OS=Sus scrofa OX=9823 GN=ANXA1 PE=1 SV=3	ANXA1
	P19620	115	K	Annexin A2 OS=Sus scrofa OX=9823 GN=ANXA2 PE=1 SV=4	ANXA2
	F1S640	228	K	Abnormal spindle microtubule assembly OS=Sus scrofa OX=9823 GN=ASPM PE=4 SV=4	ASPM
	A0A287AB58	13	K	Ubiquitin-like modifier OS=Sus scrofa OX=9823 GN=ISG15 PE=1 SV=1	ISG15
	P00355	70	K	Glyceraldehyde-3-phosphate dehydrogenase OS=Sus scrofa OX=9823 GN=GAPDH PE=1 SV=4	GAPDH
	P19620	49	K	Annexin A2 OS=Sus scrofa OX=9823 GN=ANXA2 PE=1 SV=4	ANXA2
	Q29099	266	K	Polypyrimidine tract-binding protein 1 OS=Sus scrofa OX=9823 GN=PTBP1 PE=2 SV=1	PTBP1
	P00355	184	K	Glyceraldehyde-3-phosphate dehydrogenase OS=Sus scrofa OX=9823 GN=GAPDH PE=1 SV=4	GAPDH
	P08059	12	K	Glucose-6-phosphate isomerase OS=Sus scrofa OX=9823 GN=GPI PE=1 SV=3	GPI
	A0A286ZPN4	320	K	Uncharacterized protein OS=Sus scrofa OX=9823 GN=HSPA8 PE=1 SV=1	HSPA8
	A0A287AB58	6	K	Ubiquitin-like modifier OS=Sus scrofa OX=9823 GN=ISG15 PE=1 SV=1	ISG15
	A0A287AIG4	10	K	Potassium channel subfamily K member 10 isoform 2 OS=Sus scrofa OX=9823 GN=KCNK10 PE=3 SV=1	KCNK10
	F1S9Q3	357	K	Uncharacterized protein OS=Sus scrofa OX=9823 GN=HSPA8 PE=1 SV=3	HSPA8
	A0A5G2QV74	217	K	Islet cell autoantigen 1 OS=Sus scrofa OX=9823 GN=ICA1 PE=1 SV=1	ICA1
	F1SCY1	62	K	Uncharacterized protein OS=Sus scrofa OX=9823 GN=IFIT1 PE=1 SV=3	IFIT1
	Q29599	264	K	2'-5'-oligoadenylate synthase 1 OS=Sus scrofa OX=9823 GN=OAS1 PE=1 SV=3	OAS1
	P08059	89	K	Glucose-6-phosphate isomerase OS=Sus scrofa OX=9823 GN=GPI PE=1 SV=3	GPI
	A0A287A1G6	145	K	Uncharacterized protein OS=Sus scrofa OX=9823 GN=HK1 PE=1 SV=2	HK1
	P19620	28	K	Annexin A2 OS=Sus scrofa OX=9823 GN=ANXA2 PE=1 SV=4	ANXA2
	A0A287BHA0	354	K	OTU deubiquitinase 3 OS=Sus scrofa OX=9823 GN=OTUD3 PE=4 SV=2	OTUD3
	A0A287BE46	8	K	Protein quaking OS=Sus scrofa OX=9823 GN=QKI PE=4 SV=2	QKI
	A0A286ZPN4	3	K	Uncharacterized protein OS=Sus scrofa OX=9823 GN=HSPA8 PE=1 SV=1	HSPA8
	A0A286ZPN4	71	K	Uncharacterized protein OS=Sus scrofa OX=9823 GN=HSPA8 PE=1 SV=1	HSPA8
	A0A287AB58	142	K	Ubiquitin-like modifier OS=Sus scrofa OX=9823 GN=ISG15 PE=1 SV=1	ISG15
	A0A5G2QNM3	497	K	Neuroendocrine convertase 2 OS=Sus scrofa OX=9823 GN=PCSK2 PE=3 SV=1	PCSK2
	A0A286ZPN4	218	K	Uncharacterized protein OS=Sus scrofa OX=9823 GN=HSPA8 PE=1 SV=1	HSPA8
	F1S9Q3	80	K	Uncharacterized protein OS=Sus scrofa OX=9823 GN=HSPA8 PE=1 SV=3	HSPA8
	F1SQN1	126	K	T-complex protein 1 subunit delta OS=Sus scrofa OX=9823 GN=CCT4 PE=1 SV=1	CCT4
	I3LCA2	467	K	Chaperonin containing TCP1 subunit 8 OS=Sus scrofa OX=9823 GN=CCT8 PE=1 SV=2	CCT8
	F1S9Q3	610	K	Uncharacterized protein OS=Sus scrofa OX=9823 GN=HSPA8 PE=1 SV=3	HSPA8
	P00355	105	K	Glyceraldehyde-3-phosphate dehydrogenase OS=Sus scrofa OX=9823 GN=GAPDH PE=1 SV=4	GAPDH
	A0A287AIG4	17	K	Potassium channel subfamily K member 10 isoform 2 OS=Sus scrofa OX=9823 GN=KCNK10 PE=3 SV=1	KCNK10
	F1SJB5	58	K	Annexin OS=Sus scrofa OX=9823 GN=ANXA1 PE=1 SV=3	ANXA1
	F1SCY1	207	K	Uncharacterized protein OS=Sus scrofa OX=9823 GN=IFIT1 PE=1 SV=3	IFIT1
	P00355	213	K	Glyceraldehyde-3-phosphate dehydrogenase OS=Sus scrofa OX=9823 GN=GAPDH PE=1 SV=4	GAPDH
	A0A286ZYX8	42	K	Fructose-bisphosphate aldolase OS=Sus scrofa OX=9823 GN=ALDOA PE=3 SV=2	ALDOA
	P19620	157	K	Annexin A2 OS=Sus scrofa OX=9823 GN=ANXA2 PE=1 SV=4	ANXA2
	P00355	137	K	Glyceraldehyde-3-phosphate dehydrogenase OS=Sus scrofa OX=9823 GN=GAPDH PE=1 SV=4	GAPDH
	P00355	64	K	Glyceraldehyde-3-phosphate dehydrogenase OS=Sus scrofa OX=9823 GN=GAPDH PE=1 SV=4	GAPDH
	A0A287AB58	29	K	Ubiquitin-like modifier OS=Sus scrofa OX=9823 GN=ISG15 PE=1 SV=1	ISG15
	A0A5G2QV74	211	K	Islet cell autoantigen 1 OS=Sus scrofa OX=9823 GN=ICA1 PE=1 SV=1	ICA1
	A0A286ZNA8	1330	K	Spectrin beta chain OS=Sus scrofa OX=9823 GN=SPTBN2 PE=3 SV=1	SPTBN2
	P19620	227	K	Annexin A2 OS=Sus scrofa OX=9823 GN=ANXA2 PE=1 SV=4	ANXA2
	F1S9Q3	255	K	Uncharacterized protein OS=Sus scrofa OX=9823 GN=HSPA8 PE=1 SV=3	HSPA8
	A0A287AB58	8	K	Ubiquitin-like modifier OS=Sus scrofa OX=9823 GN=ISG15 PE=1 SV=1	ISG15
	F1S9Q3	121	K	Uncharacterized protein OS=Sus scrofa OX=9823 GN=HSPA8 PE=1 SV=3	HSPA8
	D0G0C9	137	K	T-complex protein 1 subunit eta OS=Sus scrofa OX=9823 GN=CCT7 PE=1 SV=1	CCT7
	P19620	119	K	Annexin A2 OS=Sus scrofa OX=9823 GN=ANXA2 PE=1 SV=4	ANXA2
establishment of localization	A0A286ZNA8	1318	K	Spectrin beta chain OS=Sus scrofa OX=9823 GN=SPTBN2 PE=3 SV=1	SPTBN2
	A0A287ANA6	350	K	Mitochondrial calcium uptake 1 OS=Sus scrofa OX=9823 GN=MICU1 PE=4 SV=1	MICU1
	K7GKN2	299	K	Interferon-induced GTP-binding protein Mx1 OS=Sus scrofa OX=9823 GN=MX1 PE=1 SV=3	MX1
	A0A287A391	388	K	Elongation factor 1-alpha OS=Sus scrofa OX=9823 GN=EEF1A1 PE=1 SV=2	EEF1A1
	A0A286ZPN4	112	K	Uncharacterized protein OS=Sus scrofa OX=9823 GN=HSPA8 PE=1 SV=1	HSPA8
	A0A5G2R5L4	93	K	Collectin subfamily member 12 OS=Sus scrofa OX=9823 GN=COLEC12 PE=4 SV=1	COLEC12
	F1SIL5	890	K	Vacuolar protein sorting 13 homolog A OS=Sus scrofa OX=9823 GN=VPS13A PE=1 SV=4	VPS13A
	A0A5G2R5L4	94	K	Collectin subfamily member 12 OS=Sus scrofa OX=9823 GN=COLEC12 PE=4 SV=1	COLEC12
	F1S9Q3	65	K	Uncharacterized protein OS=Sus scrofa OX=9823 GN=HSPA8 PE=1 SV=3	HSPA8
	A0A287A391	20	K	Elongation factor 1-alpha OS=Sus scrofa OX=9823 GN=EEF1A1 PE=1 SV=2	EEF1A1
	A0A286ZPN4	56	K	Uncharacterized protein OS=Sus scrofa OX=9823 GN=HSPA8 PE=1 SV=1	HSPA8
	F1SJB5	166	K	Annexin OS=Sus scrofa OX=9823 GN=ANXA1 PE=1 SV=3	ANXA1
	A0A5G2QFM3	37	K	"""SLU7 homolog, splicing factor OS=Sus scrofa OX=9823 GN=SLU7 PE=4 SV=1"""	SLU7
	P19620	115	K	Annexin A2 OS=Sus scrofa OX=9823 GN=ANXA2 PE=1 SV=4	ANXA2
	P19620	49	K	Annexin A2 OS=Sus scrofa OX=9823 GN=ANXA2 PE=1 SV=4	ANXA2
	P08059	12	K	Glucose-6-phosphate isomerase OS=Sus scrofa OX=9823 GN=GPI PE=1 SV=3	GPI
	A0A286ZPN4	320	K	Uncharacterized protein OS=Sus scrofa OX=9823 GN=HSPA8 PE=1 SV=1	HSPA8
	A0A287AIG4	10	K	Potassium channel subfamily K member 10 isoform 2 OS=Sus scrofa OX=9823 GN=KCNK10 PE=3 SV=1	KCNK10
	F1S9Q3	357	K	Uncharacterized protein OS=Sus scrofa OX=9823 GN=HSPA8 PE=1 SV=3	HSPA8
	A0A5G2QFM3	44	K	"""SLU7 homolog, splicing factor OS=Sus scrofa OX=9823 GN=SLU7 PE=4 SV=1"""	SLU7
	F1SCY1	62	K	Uncharacterized protein OS=Sus scrofa OX=9823 GN=IFIT1 PE=1 SV=3	IFIT1
	A0A5G2QZX1	61	K	Actin gamma 1 OS=Sus scrofa OX=9823 GN=ACTG1 PE=1 SV=1	ACTG1
	P08059	89	K	Glucose-6-phosphate isomerase OS=Sus scrofa OX=9823 GN=GPI PE=1 SV=3	GPI
	A0A287A1G6	145	K	Uncharacterized protein OS=Sus scrofa OX=9823 GN=HK1 PE=1 SV=2	HK1
	P19620	28	K	Annexin A2 OS=Sus scrofa OX=9823 GN=ANXA2 PE=1 SV=4	ANXA2
	F1SIL5	891	K	Vacuolar protein sorting 13 homolog A OS=Sus scrofa OX=9823 GN=VPS13A PE=1 SV=4	VPS13A
	A0A286ZPN4	3	K	Uncharacterized protein OS=Sus scrofa OX=9823 GN=HSPA8 PE=1 SV=1	HSPA8
	A0A286ZPN4	71	K	Uncharacterized protein OS=Sus scrofa OX=9823 GN=HSPA8 PE=1 SV=1	HSPA8
	A0A5G2R9A1	95	K	Purine nucleoside phosphorylase OS=Sus scrofa OX=9823 GN=PNP PE=1 SV=1	PNP
	A0A287A391	146	K	Elongation factor 1-alpha OS=Sus scrofa OX=9823 GN=EEF1A1 PE=1 SV=2	EEF1A1
	A0A286ZPN4	218	K	Uncharacterized protein OS=Sus scrofa OX=9823 GN=HSPA8 PE=1 SV=1	HSPA8
	F1S9Q3	80	K	Uncharacterized protein OS=Sus scrofa OX=9823 GN=HSPA8 PE=1 SV=3	HSPA8
	F1SQN1	126	K	T-complex protein 1 subunit delta OS=Sus scrofa OX=9823 GN=CCT4 PE=1 SV=1	CCT4
	I3LCA2	467	K	Chaperonin containing TCP1 subunit 8 OS=Sus scrofa OX=9823 GN=CCT8 PE=1 SV=2	CCT8
	F1S9Q3	610	K	Uncharacterized protein OS=Sus scrofa OX=9823 GN=HSPA8 PE=1 SV=3	HSPA8
	A0A287A391	212	K	Elongation factor 1-alpha OS=Sus scrofa OX=9823 GN=EEF1A1 PE=1 SV=2	EEF1A1
	A0A287AIG4	17	K	Potassium channel subfamily K member 10 isoform 2 OS=Sus scrofa OX=9823 GN=KCNK10 PE=3 SV=1	KCNK10
	F1SJB5	58	K	Annexin OS=Sus scrofa OX=9823 GN=ANXA1 PE=1 SV=3	ANXA1
	F1RFQ7	60	K	GTP-binding nuclear protein Ran OS=Sus scrofa OX=9823 GN=RAN PE=1 SV=2	RAN
	A0A287AJQ2	5	K	Phosphoglycerate mutase OS=Sus scrofa OX=9823 GN=PGAM1 PE=1 SV=1	PGAM1
	F1SCY1	207	K	Uncharacterized protein OS=Sus scrofa OX=9823 GN=IFIT1 PE=1 SV=3	IFIT1
	P19620	157	K	Annexin A2 OS=Sus scrofa OX=9823 GN=ANXA2 PE=1 SV=4	ANXA2
	A0A287BAS0	458	K	VPS9 domain containing 1 OS=Sus scrofa OX=9823 GN=VPS9D1 PE=4 SV=2	VPS9D1
	A0A286ZNA8	1330	K	Spectrin beta chain OS=Sus scrofa OX=9823 GN=SPTBN2 PE=3 SV=1	SPTBN2
	P19620	227	K	Annexin A2 OS=Sus scrofa OX=9823 GN=ANXA2 PE=1 SV=4	ANXA2
	A0A287BA12	143	K	Vacuolar protein sorting 4 homolog B OS=Sus scrofa OX=9823 GN=VPS4B PE=1 SV=1	VPS4B
	F1S9Q3	255	K	Uncharacterized protein OS=Sus scrofa OX=9823 GN=HSPA8 PE=1 SV=3	HSPA8
	F1S9Q3	121	K	Uncharacterized protein OS=Sus scrofa OX=9823 GN=HSPA8 PE=1 SV=3	HSPA8
	D0G0C9	137	K	T-complex protein 1 subunit eta OS=Sus scrofa OX=9823 GN=CCT7 PE=1 SV=1	CCT7
	P19620	119	K	Annexin A2 OS=Sus scrofa OX=9823 GN=ANXA2 PE=1 SV=4	ANXA2
cell communication	A0A286ZNA8	1318	K	Spectrin beta chain OS=Sus scrofa OX=9823 GN=SPTBN2 PE=3 SV=1	SPTBN2
	P00339	118	K	L-lactate dehydrogenase A chain OS=Sus scrofa OX=9823 GN=LDHA PE=1 SV=3	LDHA
	K7GKN2	299	K	Interferon-induced GTP-binding protein Mx1 OS=Sus scrofa OX=9823 GN=MX1 PE=1 SV=3	MX1
	A0A286ZPN4	112	K	Uncharacterized protein OS=Sus scrofa OX=9823 GN=HSPA8 PE=1 SV=1	HSPA8
	A0A287ABG2	173	K	Proliferating cell nuclear antigen OS=Sus scrofa OX=9823 GN=PCNA PE=3 SV=2	PCNA
	O19004	289	K	Serine/threonine-protein kinase A-Raf OS=Sus scrofa OX=9823 GN=ARAF PE=2 SV=1	ARAF
	P00339	81	K	L-lactate dehydrogenase A chain OS=Sus scrofa OX=9823 GN=LDHA PE=1 SV=3	LDHA
	A0A287AB58	128	K	Ubiquitin-like modifier OS=Sus scrofa OX=9823 GN=ISG15 PE=1 SV=1	ISG15
	A0A5G2R5L4	93	K	Collectin subfamily member 12 OS=Sus scrofa OX=9823 GN=COLEC12 PE=4 SV=1	COLEC12
	A0A5G2R5L4	94	K	Collectin subfamily member 12 OS=Sus scrofa OX=9823 GN=COLEC12 PE=4 SV=1	COLEC12
	F1S9Q3	65	K	Uncharacterized protein OS=Sus scrofa OX=9823 GN=HSPA8 PE=1 SV=3	HSPA8
	A0A286ZPN4	56	K	Uncharacterized protein OS=Sus scrofa OX=9823 GN=HSPA8 PE=1 SV=1	HSPA8
	I3LKF3	330	K	Fascin OS=Sus scrofa OX=9823 GN=FSCN1 PE=1 SV=2	FSCN1
	F1SJB5	166	K	Annexin OS=Sus scrofa OX=9823 GN=ANXA1 PE=1 SV=3	ANXA1
	P19620	115	K	Annexin A2 OS=Sus scrofa OX=9823 GN=ANXA2 PE=1 SV=4	ANXA2
	A0A287AB58	13	K	Ubiquitin-like modifier OS=Sus scrofa OX=9823 GN=ISG15 PE=1 SV=1	ISG15
	A0A5G2QFP5	80	K	Discs large MAGUK scaffold protein 2 OS=Sus scrofa OX=9823 GN=DLG2 PE=1 SV=1	DLG2
	P19620	49	K	Annexin A2 OS=Sus scrofa OX=9823 GN=ANXA2 PE=1 SV=4	ANXA2
	A0A286ZPN4	320	K	Uncharacterized protein OS=Sus scrofa OX=9823 GN=HSPA8 PE=1 SV=1	HSPA8
	A0A287AB58	6	K	Ubiquitin-like modifier OS=Sus scrofa OX=9823 GN=ISG15 PE=1 SV=1	ISG15
	A0A287AIG4	10	K	Potassium channel subfamily K member 10 isoform 2 OS=Sus scrofa OX=9823 GN=KCNK10 PE=3 SV=1	KCNK10
	F1S9Q3	357	K	Uncharacterized protein OS=Sus scrofa OX=9823 GN=HSPA8 PE=1 SV=3	HSPA8
	F1SCY1	62	K	Uncharacterized protein OS=Sus scrofa OX=9823 GN=IFIT1 PE=1 SV=3	IFIT1
	P00339	59	K	L-lactate dehydrogenase A chain OS=Sus scrofa OX=9823 GN=LDHA PE=1 SV=3	LDHA
	A0A5G2QZX1	61	K	Actin gamma 1 OS=Sus scrofa OX=9823 GN=ACTG1 PE=1 SV=1	ACTG1
	Q29599	264	K	2'-5'-oligoadenylate synthase 1 OS=Sus scrofa OX=9823 GN=OAS1 PE=1 SV=3	OAS1
	P19620	28	K	Annexin A2 OS=Sus scrofa OX=9823 GN=ANXA2 PE=1 SV=4	ANXA2
	A0A286ZPN4	3	K	Uncharacterized protein OS=Sus scrofa OX=9823 GN=HSPA8 PE=1 SV=1	HSPA8
	A0A286ZPN4	71	K	Uncharacterized protein OS=Sus scrofa OX=9823 GN=HSPA8 PE=1 SV=1	HSPA8
	O19004	288	K	Serine/threonine-protein kinase A-Raf OS=Sus scrofa OX=9823 GN=ARAF PE=2 SV=1	ARAF
	A0A287AB58	142	K	Ubiquitin-like modifier OS=Sus scrofa OX=9823 GN=ISG15 PE=1 SV=1	ISG15
	A0A287A9A5	13	K	NOVA alternative splicing regulator 1 OS=Sus scrofa OX=9823 GN=NOVA1 PE=1 SV=2	NOVA1
	A0A5G2R9A1	95	K	Purine nucleoside phosphorylase OS=Sus scrofa OX=9823 GN=PNP PE=1 SV=1	PNP
	A0A286ZPN4	218	K	Uncharacterized protein OS=Sus scrofa OX=9823 GN=HSPA8 PE=1 SV=1	HSPA8
	F1S9Q3	80	K	Uncharacterized protein OS=Sus scrofa OX=9823 GN=HSPA8 PE=1 SV=3	HSPA8
	F1S9Q3	610	K	Uncharacterized protein OS=Sus scrofa OX=9823 GN=HSPA8 PE=1 SV=3	HSPA8
	A0A287AIG4	17	K	Potassium channel subfamily K member 10 isoform 2 OS=Sus scrofa OX=9823 GN=KCNK10 PE=3 SV=1	KCNK10
	F1SJB5	58	K	Annexin OS=Sus scrofa OX=9823 GN=ANXA1 PE=1 SV=3	ANXA1
	F1RFQ7	60	K	GTP-binding nuclear protein Ran OS=Sus scrofa OX=9823 GN=RAN PE=1 SV=2	RAN
	A0A287B7D4	12	K	Neuroepithelial cell transforming 1 OS=Sus scrofa OX=9823 GN=NET1 PE=4 SV=2	NET1
	O19004	290	K	Serine/threonine-protein kinase A-Raf OS=Sus scrofa OX=9823 GN=ARAF PE=2 SV=1	ARAF
	F1SCY1	207	K	Uncharacterized protein OS=Sus scrofa OX=9823 GN=IFIT1 PE=1 SV=3	IFIT1
	P19620	157	K	Annexin A2 OS=Sus scrofa OX=9823 GN=ANXA2 PE=1 SV=4	ANXA2
	A0A287AB58	29	K	Ubiquitin-like modifier OS=Sus scrofa OX=9823 GN=ISG15 PE=1 SV=1	ISG15
	A0A286ZNA8	1330	K	Spectrin beta chain OS=Sus scrofa OX=9823 GN=SPTBN2 PE=3 SV=1	SPTBN2
	P19620	227	K	Annexin A2 OS=Sus scrofa OX=9823 GN=ANXA2 PE=1 SV=4	ANXA2
	A0A287AS07	11	K	T-complex 11 OS=Sus scrofa OX=9823 GN=TCP11 PE=4 SV=2	TCP11
	F1S9Q3	255	K	Uncharacterized protein OS=Sus scrofa OX=9823 GN=HSPA8 PE=1 SV=3	HSPA8
	A0A287AB58	8	K	Ubiquitin-like modifier OS=Sus scrofa OX=9823 GN=ISG15 PE=1 SV=1	ISG15
	A0A287A9A5	10	K	NOVA alternative splicing regulator 1 OS=Sus scrofa OX=9823 GN=NOVA1 PE=1 SV=2	NOVA1
	A0A287B199	29	K	Ig-like domain-containing protein OS=Sus scrofa OX=9823 PE=4 SV=1
	F1S9Q3	121	K	Uncharacterized protein OS=Sus scrofa OX=9823 GN=HSPA8 PE=1 SV=3	HSPA8
	P00339	5	K	L-lactate dehydrogenase A chain OS=Sus scrofa OX=9823 GN=LDHA PE=1 SV=3	LDHA
	P00339	224	K	L-lactate dehydrogenase A chain OS=Sus scrofa OX=9823 GN=LDHA PE=1 SV=3	LDHA
	P19620	119	K	Annexin A2 OS=Sus scrofa OX=9823 GN=ANXA2 PE=1 SV=4	ANXA2
response to chemical	A0A286ZNA8	1318	K	Spectrin beta chain OS=Sus scrofa OX=9823 GN=SPTBN2 PE=3 SV=1	SPTBN2
	P00339	118	K	L-lactate dehydrogenase A chain OS=Sus scrofa OX=9823 GN=LDHA PE=1 SV=3	LDHA
	K7GKN2	299	K	Interferon-induced GTP-binding protein Mx1 OS=Sus scrofa OX=9823 GN=MX1 PE=1 SV=3	MX1
	A0A287A391	388	K	Elongation factor 1-alpha OS=Sus scrofa OX=9823 GN=EEF1A1 PE=1 SV=2	EEF1A1
	A0A286ZPN4	112	K	Uncharacterized protein OS=Sus scrofa OX=9823 GN=HSPA8 PE=1 SV=1	HSPA8
	A0A287ABG2	173	K	Proliferating cell nuclear antigen OS=Sus scrofa OX=9823 GN=PCNA PE=3 SV=2	PCNA
	P00339	81	K	L-lactate dehydrogenase A chain OS=Sus scrofa OX=9823 GN=LDHA PE=1 SV=3	LDHA
	A0A287AB58	128	K	Ubiquitin-like modifier OS=Sus scrofa OX=9823 GN=ISG15 PE=1 SV=1	ISG15
	A0A5G2R5L4	93	K	Collectin subfamily member 12 OS=Sus scrofa OX=9823 GN=COLEC12 PE=4 SV=1	COLEC12
	A0A5G2R5L4	94	K	Collectin subfamily member 12 OS=Sus scrofa OX=9823 GN=COLEC12 PE=4 SV=1	COLEC12
	F1S9Q3	65	K	Uncharacterized protein OS=Sus scrofa OX=9823 GN=HSPA8 PE=1 SV=3	HSPA8
	A0A287A391	20	K	Elongation factor 1-alpha OS=Sus scrofa OX=9823 GN=EEF1A1 PE=1 SV=2	EEF1A1
	A0A286ZPN4	56	K	Uncharacterized protein OS=Sus scrofa OX=9823 GN=HSPA8 PE=1 SV=1	HSPA8
	I3LKF3	330	K	Fascin OS=Sus scrofa OX=9823 GN=FSCN1 PE=1 SV=2	FSCN1
	F1SJB5	166	K	Annexin OS=Sus scrofa OX=9823 GN=ANXA1 PE=1 SV=3	ANXA1
	P19620	115	K	Annexin A2 OS=Sus scrofa OX=9823 GN=ANXA2 PE=1 SV=4	ANXA2
	A0A287AB58	13	K	Ubiquitin-like modifier OS=Sus scrofa OX=9823 GN=ISG15 PE=1 SV=1	ISG15
	P19620	49	K	Annexin A2 OS=Sus scrofa OX=9823 GN=ANXA2 PE=1 SV=4	ANXA2
	P08059	12	K	Glucose-6-phosphate isomerase OS=Sus scrofa OX=9823 GN=GPI PE=1 SV=3	GPI
	A0A286ZPN4	320	K	Uncharacterized protein OS=Sus scrofa OX=9823 GN=HSPA8 PE=1 SV=1	HSPA8
	A0A287AB58	6	K	Ubiquitin-like modifier OS=Sus scrofa OX=9823 GN=ISG15 PE=1 SV=1	ISG15
	F1S9Q3	357	K	Uncharacterized protein OS=Sus scrofa OX=9823 GN=HSPA8 PE=1 SV=3	HSPA8
	F1SCY1	62	K	Uncharacterized protein OS=Sus scrofa OX=9823 GN=IFIT1 PE=1 SV=3	IFIT1
	P00339	59	K	L-lactate dehydrogenase A chain OS=Sus scrofa OX=9823 GN=LDHA PE=1 SV=3	LDHA
	A0A5G2QZX1	61	K	Actin gamma 1 OS=Sus scrofa OX=9823 GN=ACTG1 PE=1 SV=1	ACTG1
	Q29599	264	K	2'-5'-oligoadenylate synthase 1 OS=Sus scrofa OX=9823 GN=OAS1 PE=1 SV=3	OAS1
	Q7SIB7	216	K	Phosphoglycerate kinase 1 OS=Sus scrofa OX=9823 GN=PGK1 PE=1 SV=3	PGK1
	P08059	89	K	Glucose-6-phosphate isomerase OS=Sus scrofa OX=9823 GN=GPI PE=1 SV=3	GPI
	P19620	28	K	Annexin A2 OS=Sus scrofa OX=9823 GN=ANXA2 PE=1 SV=4	ANXA2
	A0A286ZPN4	3	K	Uncharacterized protein OS=Sus scrofa OX=9823 GN=HSPA8 PE=1 SV=1	HSPA8
	Q7SIB7	220	K	Phosphoglycerate kinase 1 OS=Sus scrofa OX=9823 GN=PGK1 PE=1 SV=3	PGK1
	A0A286ZPN4	71	K	Uncharacterized protein OS=Sus scrofa OX=9823 GN=HSPA8 PE=1 SV=1	HSPA8
	A0A287AB58	142	K	Ubiquitin-like modifier OS=Sus scrofa OX=9823 GN=ISG15 PE=1 SV=1	ISG15
	A0A5G2R9A1	95	K	Purine nucleoside phosphorylase OS=Sus scrofa OX=9823 GN=PNP PE=1 SV=1	PNP
	A0A287A391	146	K	Elongation factor 1-alpha OS=Sus scrofa OX=9823 GN=EEF1A1 PE=1 SV=2	EEF1A1
	A0A286ZPN4	218	K	Uncharacterized protein OS=Sus scrofa OX=9823 GN=HSPA8 PE=1 SV=1	HSPA8
	F1S9Q3	80	K	Uncharacterized protein OS=Sus scrofa OX=9823 GN=HSPA8 PE=1 SV=3	HSPA8
	F1S9Q3	610	K	Uncharacterized protein OS=Sus scrofa OX=9823 GN=HSPA8 PE=1 SV=3	HSPA8
	A0A287A391	212	K	Elongation factor 1-alpha OS=Sus scrofa OX=9823 GN=EEF1A1 PE=1 SV=2	EEF1A1
	F1SJB5	58	K	Annexin OS=Sus scrofa OX=9823 GN=ANXA1 PE=1 SV=3	ANXA1
	A0A287B0Y8	1983	K	Plectin OS=Sus scrofa OX=9823 GN=PLEC PE=1 SV=2	PLEC
	F1RFQ7	60	K	GTP-binding nuclear protein Ran OS=Sus scrofa OX=9823 GN=RAN PE=1 SV=2	RAN
	A0A287B7D4	12	K	Neuroepithelial cell transforming 1 OS=Sus scrofa OX=9823 GN=NET1 PE=4 SV=2	NET1
	F1SCY1	207	K	Uncharacterized protein OS=Sus scrofa OX=9823 GN=IFIT1 PE=1 SV=3	IFIT1
	P19620	157	K	Annexin A2 OS=Sus scrofa OX=9823 GN=ANXA2 PE=1 SV=4	ANXA2
	A0A287AB58	29	K	Ubiquitin-like modifier OS=Sus scrofa OX=9823 GN=ISG15 PE=1 SV=1	ISG15
	A0A286ZNA8	1330	K	Spectrin beta chain OS=Sus scrofa OX=9823 GN=SPTBN2 PE=3 SV=1	SPTBN2
	P19620	227	K	Annexin A2 OS=Sus scrofa OX=9823 GN=ANXA2 PE=1 SV=4	ANXA2
	A0A287BA12	143	K	Vacuolar protein sorting 4 homolog B OS=Sus scrofa OX=9823 GN=VPS4B PE=1 SV=1	VPS4B
	F1S9Q3	255	K	Uncharacterized protein OS=Sus scrofa OX=9823 GN=HSPA8 PE=1 SV=3	HSPA8
	A0A287AB58	8	K	Ubiquitin-like modifier OS=Sus scrofa OX=9823 GN=ISG15 PE=1 SV=1	ISG15
	A0A287B199	29	K	Ig-like domain-containing protein OS=Sus scrofa OX=9823 PE=4 SV=1
	F1S9Q3	121	K	Uncharacterized protein OS=Sus scrofa OX=9823 GN=HSPA8 PE=1 SV=3	HSPA8
	P00339	5	K	L-lactate dehydrogenase A chain OS=Sus scrofa OX=9823 GN=LDHA PE=1 SV=3	LDHA
	P00339	224	K	L-lactate dehydrogenase A chain OS=Sus scrofa OX=9823 GN=LDHA PE=1 SV=3	LDHA
	P19620	119	K	Annexin A2 OS=Sus scrofa OX=9823 GN=ANXA2 PE=1 SV=4	ANXA2
signal transduction	A0A286ZNA8	1318	K	Spectrin beta chain OS=Sus scrofa OX=9823 GN=SPTBN2 PE=3 SV=1	SPTBN2
	K7GKN2	299	K	Interferon-induced GTP-binding protein Mx1 OS=Sus scrofa OX=9823 GN=MX1 PE=1 SV=3	MX1
	A0A286ZPN4	112	K	Uncharacterized protein OS=Sus scrofa OX=9823 GN=HSPA8 PE=1 SV=1	HSPA8
	A0A287ABG2	173	K	Proliferating cell nuclear antigen OS=Sus scrofa OX=9823 GN=PCNA PE=3 SV=2	PCNA
	O19004	289	K	Serine/threonine-protein kinase A-Raf OS=Sus scrofa OX=9823 GN=ARAF PE=2 SV=1	ARAF
	A0A287AB58	128	K	Ubiquitin-like modifier OS=Sus scrofa OX=9823 GN=ISG15 PE=1 SV=1	ISG15
	A0A5G2R5L4	93	K	Collectin subfamily member 12 OS=Sus scrofa OX=9823 GN=COLEC12 PE=4 SV=1	COLEC12
	A0A5G2R5L4	94	K	Collectin subfamily member 12 OS=Sus scrofa OX=9823 GN=COLEC12 PE=4 SV=1	COLEC12
	F1S9Q3	65	K	Uncharacterized protein OS=Sus scrofa OX=9823 GN=HSPA8 PE=1 SV=3	HSPA8
	A0A286ZPN4	56	K	Uncharacterized protein OS=Sus scrofa OX=9823 GN=HSPA8 PE=1 SV=1	HSPA8
	I3LKF3	330	K	Fascin OS=Sus scrofa OX=9823 GN=FSCN1 PE=1 SV=2	FSCN1
	F1SJB5	166	K	Annexin OS=Sus scrofa OX=9823 GN=ANXA1 PE=1 SV=3	ANXA1
	P19620	115	K	Annexin A2 OS=Sus scrofa OX=9823 GN=ANXA2 PE=1 SV=4	ANXA2
	A0A287AB58	13	K	Ubiquitin-like modifier OS=Sus scrofa OX=9823 GN=ISG15 PE=1 SV=1	ISG15
	P19620	49	K	Annexin A2 OS=Sus scrofa OX=9823 GN=ANXA2 PE=1 SV=4	ANXA2
	A0A286ZPN4	320	K	Uncharacterized protein OS=Sus scrofa OX=9823 GN=HSPA8 PE=1 SV=1	HSPA8
	A0A287AB58	6	K	Ubiquitin-like modifier OS=Sus scrofa OX=9823 GN=ISG15 PE=1 SV=1	ISG15
	A0A287AIG4	10	K	Potassium channel subfamily K member 10 isoform 2 OS=Sus scrofa OX=9823 GN=KCNK10 PE=3 SV=1	KCNK10
	F1S9Q3	357	K	Uncharacterized protein OS=Sus scrofa OX=9823 GN=HSPA8 PE=1 SV=3	HSPA8
	F1SCY1	62	K	Uncharacterized protein OS=Sus scrofa OX=9823 GN=IFIT1 PE=1 SV=3	IFIT1
	A0A5G2QZX1	61	K	Actin gamma 1 OS=Sus scrofa OX=9823 GN=ACTG1 PE=1 SV=1	ACTG1
	Q29599	264	K	2'-5'-oligoadenylate synthase 1 OS=Sus scrofa OX=9823 GN=OAS1 PE=1 SV=3	OAS1
	P19620	28	K	Annexin A2 OS=Sus scrofa OX=9823 GN=ANXA2 PE=1 SV=4	ANXA2
	A0A286ZPN4	3	K	Uncharacterized protein OS=Sus scrofa OX=9823 GN=HSPA8 PE=1 SV=1	HSPA8
	A0A286ZPN4	71	K	Uncharacterized protein OS=Sus scrofa OX=9823 GN=HSPA8 PE=1 SV=1	HSPA8
	O19004	288	K	Serine/threonine-protein kinase A-Raf OS=Sus scrofa OX=9823 GN=ARAF PE=2 SV=1	ARAF
	A0A287AB58	142	K	Ubiquitin-like modifier OS=Sus scrofa OX=9823 GN=ISG15 PE=1 SV=1	ISG15
	A0A5G2R9A1	95	K	Purine nucleoside phosphorylase OS=Sus scrofa OX=9823 GN=PNP PE=1 SV=1	PNP
	A0A286ZPN4	218	K	Uncharacterized protein OS=Sus scrofa OX=9823 GN=HSPA8 PE=1 SV=1	HSPA8
	F1S9Q3	80	K	Uncharacterized protein OS=Sus scrofa OX=9823 GN=HSPA8 PE=1 SV=3	HSPA8
	F1S9Q3	610	K	Uncharacterized protein OS=Sus scrofa OX=9823 GN=HSPA8 PE=1 SV=3	HSPA8
	A0A287AIG4	17	K	Potassium channel subfamily K member 10 isoform 2 OS=Sus scrofa OX=9823 GN=KCNK10 PE=3 SV=1	KCNK10
	F1SJB5	58	K	Annexin OS=Sus scrofa OX=9823 GN=ANXA1 PE=1 SV=3	ANXA1
	F1RFQ7	60	K	GTP-binding nuclear protein Ran OS=Sus scrofa OX=9823 GN=RAN PE=1 SV=2	RAN
	A0A287B7D4	12	K	Neuroepithelial cell transforming 1 OS=Sus scrofa OX=9823 GN=NET1 PE=4 SV=2	NET1
	O19004	290	K	Serine/threonine-protein kinase A-Raf OS=Sus scrofa OX=9823 GN=ARAF PE=2 SV=1	ARAF
	F1SCY1	207	K	Uncharacterized protein OS=Sus scrofa OX=9823 GN=IFIT1 PE=1 SV=3	IFIT1
	P19620	157	K	Annexin A2 OS=Sus scrofa OX=9823 GN=ANXA2 PE=1 SV=4	ANXA2
	A0A287AB58	29	K	Ubiquitin-like modifier OS=Sus scrofa OX=9823 GN=ISG15 PE=1 SV=1	ISG15
	A0A286ZNA8	1330	K	Spectrin beta chain OS=Sus scrofa OX=9823 GN=SPTBN2 PE=3 SV=1	SPTBN2
	P19620	227	K	Annexin A2 OS=Sus scrofa OX=9823 GN=ANXA2 PE=1 SV=4	ANXA2
	A0A287AS07	11	K	T-complex 11 OS=Sus scrofa OX=9823 GN=TCP11 PE=4 SV=2	TCP11
	F1S9Q3	255	K	Uncharacterized protein OS=Sus scrofa OX=9823 GN=HSPA8 PE=1 SV=3	HSPA8
	A0A287AB58	8	K	Ubiquitin-like modifier OS=Sus scrofa OX=9823 GN=ISG15 PE=1 SV=1	ISG15
	A0A287B199	29	K	Ig-like domain-containing protein OS=Sus scrofa OX=9823 PE=4 SV=1
	F1S9Q3	121	K	Uncharacterized protein OS=Sus scrofa OX=9823 GN=HSPA8 PE=1 SV=3	HSPA8
	P19620	119	K	Annexin A2 OS=Sus scrofa OX=9823 GN=ANXA2 PE=1 SV=4	ANXA2
response to stress	I3LVH0	171	K	SMC5-SMC6 complex localization factor 2 OS=Sus scrofa OX=9823 GN=SLF2 PE=4 SV=3	SLF2
	A0A287ANA6	350	K	Mitochondrial calcium uptake 1 OS=Sus scrofa OX=9823 GN=MICU1 PE=4 SV=1	MICU1
	P00339	118	K	L-lactate dehydrogenase A chain OS=Sus scrofa OX=9823 GN=LDHA PE=1 SV=3	LDHA
	K7GKN2	299	K	Interferon-induced GTP-binding protein Mx1 OS=Sus scrofa OX=9823 GN=MX1 PE=1 SV=3	MX1
	A0A286ZPN4	112	K	Uncharacterized protein OS=Sus scrofa OX=9823 GN=HSPA8 PE=1 SV=1	HSPA8
	A0A287ABG2	173	K	Proliferating cell nuclear antigen OS=Sus scrofa OX=9823 GN=PCNA PE=3 SV=2	PCNA
	P00339	81	K	L-lactate dehydrogenase A chain OS=Sus scrofa OX=9823 GN=LDHA PE=1 SV=3	LDHA
	A0A287AB58	128	K	Ubiquitin-like modifier OS=Sus scrofa OX=9823 GN=ISG15 PE=1 SV=1	ISG15
	A0A5G2R5L4	93	K	Collectin subfamily member 12 OS=Sus scrofa OX=9823 GN=COLEC12 PE=4 SV=1	COLEC12
	A0A5G2R5L4	94	K	Collectin subfamily member 12 OS=Sus scrofa OX=9823 GN=COLEC12 PE=4 SV=1	COLEC12
	F1S9Q3	65	K	Uncharacterized protein OS=Sus scrofa OX=9823 GN=HSPA8 PE=1 SV=3	HSPA8
	A0A286ZPN4	56	K	Uncharacterized protein OS=Sus scrofa OX=9823 GN=HSPA8 PE=1 SV=1	HSPA8
	F1SJB5	166	K	Annexin OS=Sus scrofa OX=9823 GN=ANXA1 PE=1 SV=3	ANXA1
	A0A5G2QFM3	37	K	"""SLU7 homolog, splicing factor OS=Sus scrofa OX=9823 GN=SLU7 PE=4 SV=1"""	SLU7
	A0A287AB58	13	K	Ubiquitin-like modifier OS=Sus scrofa OX=9823 GN=ISG15 PE=1 SV=1	ISG15
	P08059	12	K	Glucose-6-phosphate isomerase OS=Sus scrofa OX=9823 GN=GPI PE=1 SV=3	GPI
	A0A286ZPN4	320	K	Uncharacterized protein OS=Sus scrofa OX=9823 GN=HSPA8 PE=1 SV=1	HSPA8
	A0A287AB58	6	K	Ubiquitin-like modifier OS=Sus scrofa OX=9823 GN=ISG15 PE=1 SV=1	ISG15
	F1S9Q3	357	K	Uncharacterized protein OS=Sus scrofa OX=9823 GN=HSPA8 PE=1 SV=3	HSPA8
	A0A5G2QFM3	44	K	"""SLU7 homolog, splicing factor OS=Sus scrofa OX=9823 GN=SLU7 PE=4 SV=1"""	SLU7
	F1SCY1	62	K	Uncharacterized protein OS=Sus scrofa OX=9823 GN=IFIT1 PE=1 SV=3	IFIT1
	P00339	59	K	L-lactate dehydrogenase A chain OS=Sus scrofa OX=9823 GN=LDHA PE=1 SV=3	LDHA
	A0A5G2QZX1	61	K	Actin gamma 1 OS=Sus scrofa OX=9823 GN=ACTG1 PE=1 SV=1	ACTG1
	Q29599	264	K	2'-5'-oligoadenylate synthase 1 OS=Sus scrofa OX=9823 GN=OAS1 PE=1 SV=3	OAS1
	Q7SIB7	216	K	Phosphoglycerate kinase 1 OS=Sus scrofa OX=9823 GN=PGK1 PE=1 SV=3	PGK1
	P08059	89	K	Glucose-6-phosphate isomerase OS=Sus scrofa OX=9823 GN=GPI PE=1 SV=3	GPI
	A0A287A1G6	145	K	Uncharacterized protein OS=Sus scrofa OX=9823 GN=HK1 PE=1 SV=2	HK1
	A0A286ZPN4	3	K	Uncharacterized protein OS=Sus scrofa OX=9823 GN=HSPA8 PE=1 SV=1	HSPA8
	Q7SIB7	220	K	Phosphoglycerate kinase 1 OS=Sus scrofa OX=9823 GN=PGK1 PE=1 SV=3	PGK1
	A0A286ZPN4	71	K	Uncharacterized protein OS=Sus scrofa OX=9823 GN=HSPA8 PE=1 SV=1	HSPA8
	A0A287AB58	142	K	Ubiquitin-like modifier OS=Sus scrofa OX=9823 GN=ISG15 PE=1 SV=1	ISG15
	A0A5G2R9A1	95	K	Purine nucleoside phosphorylase OS=Sus scrofa OX=9823 GN=PNP PE=1 SV=1	PNP
	A0A286ZPN4	218	K	Uncharacterized protein OS=Sus scrofa OX=9823 GN=HSPA8 PE=1 SV=1	HSPA8
	F1S9Q3	80	K	Uncharacterized protein OS=Sus scrofa OX=9823 GN=HSPA8 PE=1 SV=3	HSPA8
	F1S9Q3	610	K	Uncharacterized protein OS=Sus scrofa OX=9823 GN=HSPA8 PE=1 SV=3	HSPA8
	F1SJB5	58	K	Annexin OS=Sus scrofa OX=9823 GN=ANXA1 PE=1 SV=3	ANXA1
	A0A287B7D4	12	K	Neuroepithelial cell transforming 1 OS=Sus scrofa OX=9823 GN=NET1 PE=4 SV=2	NET1
	F1SCY1	207	K	Uncharacterized protein OS=Sus scrofa OX=9823 GN=IFIT1 PE=1 SV=3	IFIT1
	A0A287AB58	29	K	Ubiquitin-like modifier OS=Sus scrofa OX=9823 GN=ISG15 PE=1 SV=1	ISG15
	I3LVH0	163	K	SMC5-SMC6 complex localization factor 2 OS=Sus scrofa OX=9823 GN=SLF2 PE=4 SV=3	SLF2
	F1S9Q3	255	K	Uncharacterized protein OS=Sus scrofa OX=9823 GN=HSPA8 PE=1 SV=3	HSPA8
	A0A287AB58	8	K	Ubiquitin-like modifier OS=Sus scrofa OX=9823 GN=ISG15 PE=1 SV=1	ISG15
	A0A287B199	29	K	Ig-like domain-containing protein OS=Sus scrofa OX=9823 PE=4 SV=1
	F1S9Q3	121	K	Uncharacterized protein OS=Sus scrofa OX=9823 GN=HSPA8 PE=1 SV=3	HSPA8
	P00339	5	K	L-lactate dehydrogenase A chain OS=Sus scrofa OX=9823 GN=LDHA PE=1 SV=3	LDHA
	P00339	224	K	L-lactate dehydrogenase A chain OS=Sus scrofa OX=9823 GN=LDHA PE=1 SV=3	LDHA
biosynthetic process	P00339	118	K	L-lactate dehydrogenase A chain OS=Sus scrofa OX=9823 GN=LDHA PE=1 SV=3	LDHA
	A0A287A391	388	K	Elongation factor 1-alpha OS=Sus scrofa OX=9823 GN=EEF1A1 PE=1 SV=2	EEF1A1
	A0A287ABG2	173	K	Proliferating cell nuclear antigen OS=Sus scrofa OX=9823 GN=PCNA PE=3 SV=2	PCNA
	A0A286ZYX8	28	K	Fructose-bisphosphate aldolase OS=Sus scrofa OX=9823 GN=ALDOA PE=3 SV=2	ALDOA
	P00339	81	K	L-lactate dehydrogenase A chain OS=Sus scrofa OX=9823 GN=LDHA PE=1 SV=3	LDHA
	A0A287AB58	128	K	Ubiquitin-like modifier OS=Sus scrofa OX=9823 GN=ISG15 PE=1 SV=1	ISG15
	A0A287A391	20	K	Elongation factor 1-alpha OS=Sus scrofa OX=9823 GN=EEF1A1 PE=1 SV=2	EEF1A1
	P11708	142	K	"""Malate dehydrogenase, cytoplasmic OS=Sus scrofa OX=9823 GN=MDH1 PE=1 SV=4"""	MDH1
	I3LPT1	178	K	Transketolase OS=Sus scrofa OX=9823 GN=TKT PE=1 SV=1	TKT
	I3LPT1	48	K	Transketolase OS=Sus scrofa OX=9823 GN=TKT PE=1 SV=1	TKT
	A0A287AB58	13	K	Ubiquitin-like modifier OS=Sus scrofa OX=9823 GN=ISG15 PE=1 SV=1	ISG15
	A0A5G2QFP5	80	K	Discs large MAGUK scaffold protein 2 OS=Sus scrofa OX=9823 GN=DLG2 PE=1 SV=1	DLG2
	P00336	119	K	L-lactate dehydrogenase B chain OS=Sus scrofa OX=9823 GN=LDHB PE=1 SV=3	LDHB
	P08059	12	K	Glucose-6-phosphate isomerase OS=Sus scrofa OX=9823 GN=GPI PE=1 SV=3	GPI
	A0A287AB58	6	K	Ubiquitin-like modifier OS=Sus scrofa OX=9823 GN=ISG15 PE=1 SV=1	ISG15
	P00339	59	K	L-lactate dehydrogenase A chain OS=Sus scrofa OX=9823 GN=LDHA PE=1 SV=3	LDHA
	Q29599	264	K	2'-5'-oligoadenylate synthase 1 OS=Sus scrofa OX=9823 GN=OAS1 PE=1 SV=3	OAS1
	Q7SIB7	216	K	Phosphoglycerate kinase 1 OS=Sus scrofa OX=9823 GN=PGK1 PE=1 SV=3	PGK1
	I3LCL1	269	K	PBX homeobox 4 OS=Sus scrofa OX=9823 GN=PBX4 PE=4 SV=3	PBX4
	P08059	89	K	Glucose-6-phosphate isomerase OS=Sus scrofa OX=9823 GN=GPI PE=1 SV=3	GPI
	A0A287A1G6	145	K	Uncharacterized protein OS=Sus scrofa OX=9823 GN=HK1 PE=1 SV=2	HK1
	A0A287BE46	8	K	Protein quaking OS=Sus scrofa OX=9823 GN=QKI PE=4 SV=2	QKI
	Q7SIB7	220	K	Phosphoglycerate kinase 1 OS=Sus scrofa OX=9823 GN=PGK1 PE=1 SV=3	PGK1
	A0A287AB58	142	K	Ubiquitin-like modifier OS=Sus scrofa OX=9823 GN=ISG15 PE=1 SV=1	ISG15
	A0A5G2R9A1	95	K	Purine nucleoside phosphorylase OS=Sus scrofa OX=9823 GN=PNP PE=1 SV=1	PNP
	A0A287A391	146	K	Elongation factor 1-alpha OS=Sus scrofa OX=9823 GN=EEF1A1 PE=1 SV=2	EEF1A1
	A0A287A391	212	K	Elongation factor 1-alpha OS=Sus scrofa OX=9823 GN=EEF1A1 PE=1 SV=2	EEF1A1
	A0A287AJQ2	5	K	Phosphoglycerate mutase OS=Sus scrofa OX=9823 GN=PGAM1 PE=1 SV=1	PGAM1
	A0A287B8P2	1201	K	Bromodomain PHD finger transcription factor OS=Sus scrofa OX=9823 GN=BPTF PE=1 SV=1	BPTF
	A0A286ZYX8	42	K	Fructose-bisphosphate aldolase OS=Sus scrofa OX=9823 GN=ALDOA PE=3 SV=2	ALDOA
	I3LPT1	150	K	Transketolase OS=Sus scrofa OX=9823 GN=TKT PE=1 SV=1	TKT
	A0A287AB58	29	K	Ubiquitin-like modifier OS=Sus scrofa OX=9823 GN=ISG15 PE=1 SV=1	ISG15
	A0A287BAS0	458	K	VPS9 domain containing 1 OS=Sus scrofa OX=9823 GN=VPS9D1 PE=4 SV=2	VPS9D1
	A0A287B8P2	1195	K	Bromodomain PHD finger transcription factor OS=Sus scrofa OX=9823 GN=BPTF PE=1 SV=1	BPTF
	A0A287AB58	8	K	Ubiquitin-like modifier OS=Sus scrofa OX=9823 GN=ISG15 PE=1 SV=1	ISG15
	P00339	5	K	L-lactate dehydrogenase A chain OS=Sus scrofa OX=9823 GN=LDHA PE=1 SV=3	LDHA
	P00339	224	K	L-lactate dehydrogenase A chain OS=Sus scrofa OX=9823 GN=LDHA PE=1 SV=3	LDHA
regulation of molecular function	A0A286ZNA8	1318	K	Spectrin beta chain OS=Sus scrofa OX=9823 GN=SPTBN2 PE=3 SV=1	SPTBN2
	A0A286ZPN4	112	K	Uncharacterized protein OS=Sus scrofa OX=9823 GN=HSPA8 PE=1 SV=1	HSPA8
	A0A287BND2	564	K	HECT and RLD domain containing E3 ubiquitin protein ligase 5 OS=Sus scrofa OX=9823 GN=HERC5 PE=1 SV=1	HERC5
	A0A287ABG2	173	K	Proliferating cell nuclear antigen OS=Sus scrofa OX=9823 GN=PCNA PE=3 SV=2	PCNA
	O19004	289	K	Serine/threonine-protein kinase A-Raf OS=Sus scrofa OX=9823 GN=ARAF PE=2 SV=1	ARAF
	F1S9Q3	65	K	Uncharacterized protein OS=Sus scrofa OX=9823 GN=HSPA8 PE=1 SV=3	HSPA8
	A0A286ZPN4	56	K	Uncharacterized protein OS=Sus scrofa OX=9823 GN=HSPA8 PE=1 SV=1	HSPA8
	F1SM90	93	K	Microtubule crosslinking factor 1 OS=Sus scrofa OX=9823 GN=MTCL1 PE=4 SV=3	MTCL1
	F1SJB5	166	K	Annexin OS=Sus scrofa OX=9823 GN=ANXA1 PE=1 SV=3	ANXA1
	P19620	115	K	Annexin A2 OS=Sus scrofa OX=9823 GN=ANXA2 PE=1 SV=4	ANXA2
	A0A5G2QFP5	80	K	Discs large MAGUK scaffold protein 2 OS=Sus scrofa OX=9823 GN=DLG2 PE=1 SV=1	DLG2
	P19620	49	K	Annexin A2 OS=Sus scrofa OX=9823 GN=ANXA2 PE=1 SV=4	ANXA2
	F1SM90	89	K	Microtubule crosslinking factor 1 OS=Sus scrofa OX=9823 GN=MTCL1 PE=4 SV=3	MTCL1
	P08059	12	K	Glucose-6-phosphate isomerase OS=Sus scrofa OX=9823 GN=GPI PE=1 SV=3	GPI
	A0A286ZPN4	320	K	Uncharacterized protein OS=Sus scrofa OX=9823 GN=HSPA8 PE=1 SV=1	HSPA8
	F1S9Q3	357	K	Uncharacterized protein OS=Sus scrofa OX=9823 GN=HSPA8 PE=1 SV=3	HSPA8
	A0A5G2QV74	217	K	Islet cell autoantigen 1 OS=Sus scrofa OX=9823 GN=ICA1 PE=1 SV=1	ICA1
	F1SCY1	62	K	Uncharacterized protein OS=Sus scrofa OX=9823 GN=IFIT1 PE=1 SV=3	IFIT1
	Q29599	264	K	2'-5'-oligoadenylate synthase 1 OS=Sus scrofa OX=9823 GN=OAS1 PE=1 SV=3	OAS1
	A0A287BND2	563	K	HECT and RLD domain containing E3 ubiquitin protein ligase 5 OS=Sus scrofa OX=9823 GN=HERC5 PE=1 SV=1	HERC5
	P08059	89	K	Glucose-6-phosphate isomerase OS=Sus scrofa OX=9823 GN=GPI PE=1 SV=3	GPI
	A0A287A1G6	145	K	Uncharacterized protein OS=Sus scrofa OX=9823 GN=HK1 PE=1 SV=2	HK1
	P19620	28	K	Annexin A2 OS=Sus scrofa OX=9823 GN=ANXA2 PE=1 SV=4	ANXA2
	A0A286ZPN4	3	K	Uncharacterized protein OS=Sus scrofa OX=9823 GN=HSPA8 PE=1 SV=1	HSPA8
	A0A286ZPN4	71	K	Uncharacterized protein OS=Sus scrofa OX=9823 GN=HSPA8 PE=1 SV=1	HSPA8
	O19004	288	K	Serine/threonine-protein kinase A-Raf OS=Sus scrofa OX=9823 GN=ARAF PE=2 SV=1	ARAF
	A0A287BND2	512	K	HECT and RLD domain containing E3 ubiquitin protein ligase 5 OS=Sus scrofa OX=9823 GN=HERC5 PE=1 SV=1	HERC5
	F1SM90	96	K	Microtubule crosslinking factor 1 OS=Sus scrofa OX=9823 GN=MTCL1 PE=4 SV=3	MTCL1
	A0A286ZPN4	218	K	Uncharacterized protein OS=Sus scrofa OX=9823 GN=HSPA8 PE=1 SV=1	HSPA8
	F1S9Q3	80	K	Uncharacterized protein OS=Sus scrofa OX=9823 GN=HSPA8 PE=1 SV=3	HSPA8
	F1SQN1	126	K	T-complex protein 1 subunit delta OS=Sus scrofa OX=9823 GN=CCT4 PE=1 SV=1	CCT4
	F1S9Q3	610	K	Uncharacterized protein OS=Sus scrofa OX=9823 GN=HSPA8 PE=1 SV=3	HSPA8
	F1SJB5	58	K	Annexin OS=Sus scrofa OX=9823 GN=ANXA1 PE=1 SV=3	ANXA1
	F1RFQ7	60	K	GTP-binding nuclear protein Ran OS=Sus scrofa OX=9823 GN=RAN PE=1 SV=2	RAN
	A0A287B7D4	12	K	Neuroepithelial cell transforming 1 OS=Sus scrofa OX=9823 GN=NET1 PE=4 SV=2	NET1
	A0A287BND2	558	K	HECT and RLD domain containing E3 ubiquitin protein ligase 5 OS=Sus scrofa OX=9823 GN=HERC5 PE=1 SV=1	HERC5
	O19004	290	K	Serine/threonine-protein kinase A-Raf OS=Sus scrofa OX=9823 GN=ARAF PE=2 SV=1	ARAF
	F1SCY1	207	K	Uncharacterized protein OS=Sus scrofa OX=9823 GN=IFIT1 PE=1 SV=3	IFIT1
	P19620	157	K	Annexin A2 OS=Sus scrofa OX=9823 GN=ANXA2 PE=1 SV=4	ANXA2
	I3LRS5	22	K	Aldehyde dehydrogenase 1 family member A1 OS=Sus scrofa OX=9823 GN=ALDH1A1 PE=1 SV=2	ALDH1A1
	A0A5G2QV74	211	K	Islet cell autoantigen 1 OS=Sus scrofa OX=9823 GN=ICA1 PE=1 SV=1	ICA1
	A0A286ZNA8	1330	K	Spectrin beta chain OS=Sus scrofa OX=9823 GN=SPTBN2 PE=3 SV=1	SPTBN2
	P19620	227	K	Annexin A2 OS=Sus scrofa OX=9823 GN=ANXA2 PE=1 SV=4	ANXA2
	F1S9Q3	255	K	Uncharacterized protein OS=Sus scrofa OX=9823 GN=HSPA8 PE=1 SV=3	HSPA8
	F1S9Q3	121	K	Uncharacterized protein OS=Sus scrofa OX=9823 GN=HSPA8 PE=1 SV=3	HSPA8
	P19620	119	K	Annexin A2 OS=Sus scrofa OX=9823 GN=ANXA2 PE=1 SV=4	ANXA2
catabolic process	P00339	118	K	L-lactate dehydrogenase A chain OS=Sus scrofa OX=9823 GN=LDHA PE=1 SV=3	LDHA
	A0A286ZPN4	112	K	Uncharacterized protein OS=Sus scrofa OX=9823 GN=HSPA8 PE=1 SV=1	HSPA8
	A0A286ZYX8	28	K	Fructose-bisphosphate aldolase OS=Sus scrofa OX=9823 GN=ALDOA PE=3 SV=2	ALDOA
	P00339	81	K	L-lactate dehydrogenase A chain OS=Sus scrofa OX=9823 GN=LDHA PE=1 SV=3	LDHA
	A0A287AB58	128	K	Ubiquitin-like modifier OS=Sus scrofa OX=9823 GN=ISG15 PE=1 SV=1	ISG15
	F1SIL5	890	K	Vacuolar protein sorting 13 homolog A OS=Sus scrofa OX=9823 GN=VPS13A PE=1 SV=4	VPS13A
	F1S9Q3	65	K	Uncharacterized protein OS=Sus scrofa OX=9823 GN=HSPA8 PE=1 SV=3	HSPA8
	A0A286ZPN4	56	K	Uncharacterized protein OS=Sus scrofa OX=9823 GN=HSPA8 PE=1 SV=1	HSPA8
	P19620	115	K	Annexin A2 OS=Sus scrofa OX=9823 GN=ANXA2 PE=1 SV=4	ANXA2
	A0A287AB58	13	K	Ubiquitin-like modifier OS=Sus scrofa OX=9823 GN=ISG15 PE=1 SV=1	ISG15
	P19620	49	K	Annexin A2 OS=Sus scrofa OX=9823 GN=ANXA2 PE=1 SV=4	ANXA2
	Q29099	266	K	Polypyrimidine tract-binding protein 1 OS=Sus scrofa OX=9823 GN=PTBP1 PE=2 SV=1	PTBP1
	A0A5G2QLS8	648	K	COP1 E3 ubiquitin ligase OS=Sus scrofa OX=9823 GN=COP1 PE=4 SV=1	COP1
	P08059	12	K	Glucose-6-phosphate isomerase OS=Sus scrofa OX=9823 GN=GPI PE=1 SV=3	GPI
	A0A286ZPN4	320	K	Uncharacterized protein OS=Sus scrofa OX=9823 GN=HSPA8 PE=1 SV=1	HSPA8
	A0A287AB58	6	K	Ubiquitin-like modifier OS=Sus scrofa OX=9823 GN=ISG15 PE=1 SV=1	ISG15
	F1S9Q3	357	K	Uncharacterized protein OS=Sus scrofa OX=9823 GN=HSPA8 PE=1 SV=3	HSPA8
	P00339	59	K	L-lactate dehydrogenase A chain OS=Sus scrofa OX=9823 GN=LDHA PE=1 SV=3	LDHA
	Q7SIB7	216	K	Phosphoglycerate kinase 1 OS=Sus scrofa OX=9823 GN=PGK1 PE=1 SV=3	PGK1
	P08059	89	K	Glucose-6-phosphate isomerase OS=Sus scrofa OX=9823 GN=GPI PE=1 SV=3	GPI
	A0A287A1G6	145	K	Uncharacterized protein OS=Sus scrofa OX=9823 GN=HK1 PE=1 SV=2	HK1
	P19620	28	K	Annexin A2 OS=Sus scrofa OX=9823 GN=ANXA2 PE=1 SV=4	ANXA2
	F1SIL5	891	K	Vacuolar protein sorting 13 homolog A OS=Sus scrofa OX=9823 GN=VPS13A PE=1 SV=4	VPS13A
	A0A286ZPN4	3	K	Uncharacterized protein OS=Sus scrofa OX=9823 GN=HSPA8 PE=1 SV=1	HSPA8
	Q7SIB7	220	K	Phosphoglycerate kinase 1 OS=Sus scrofa OX=9823 GN=PGK1 PE=1 SV=3	PGK1
	A0A286ZPN4	71	K	Uncharacterized protein OS=Sus scrofa OX=9823 GN=HSPA8 PE=1 SV=1	HSPA8
	A0A287AB58	142	K	Ubiquitin-like modifier OS=Sus scrofa OX=9823 GN=ISG15 PE=1 SV=1	ISG15
	A0A5G2R9A1	95	K	Purine nucleoside phosphorylase OS=Sus scrofa OX=9823 GN=PNP PE=1 SV=1	PNP
	A0A286ZPN4	218	K	Uncharacterized protein OS=Sus scrofa OX=9823 GN=HSPA8 PE=1 SV=1	HSPA8
	F1S9Q3	80	K	Uncharacterized protein OS=Sus scrofa OX=9823 GN=HSPA8 PE=1 SV=3	HSPA8
	F1S9Q3	610	K	Uncharacterized protein OS=Sus scrofa OX=9823 GN=HSPA8 PE=1 SV=3	HSPA8
	A0A287AJQ2	5	K	Phosphoglycerate mutase OS=Sus scrofa OX=9823 GN=PGAM1 PE=1 SV=1	PGAM1
	A0A286ZNH3	117	K	2-iminobutanoate/2-iminopropanoate deaminase OS=Sus scrofa OX=9823 GN=RIDA PE=1 SV=1	RIDA
	A0A286ZYX8	42	K	Fructose-bisphosphate aldolase OS=Sus scrofa OX=9823 GN=ALDOA PE=3 SV=2	ALDOA
	P19620	157	K	Annexin A2 OS=Sus scrofa OX=9823 GN=ANXA2 PE=1 SV=4	ANXA2
	I3LRS5	22	K	Aldehyde dehydrogenase 1 family member A1 OS=Sus scrofa OX=9823 GN=ALDH1A1 PE=1 SV=2	ALDH1A1
	A0A287AB58	29	K	Ubiquitin-like modifier OS=Sus scrofa OX=9823 GN=ISG15 PE=1 SV=1	ISG15
	P19620	227	K	Annexin A2 OS=Sus scrofa OX=9823 GN=ANXA2 PE=1 SV=4	ANXA2
	A0A287BA12	143	K	Vacuolar protein sorting 4 homolog B OS=Sus scrofa OX=9823 GN=VPS4B PE=1 SV=1	VPS4B
	F1S9Q3	255	K	Uncharacterized protein OS=Sus scrofa OX=9823 GN=HSPA8 PE=1 SV=3	HSPA8
	A0A287AB58	8	K	Ubiquitin-like modifier OS=Sus scrofa OX=9823 GN=ISG15 PE=1 SV=1	ISG15
	F1S9Q3	121	K	Uncharacterized protein OS=Sus scrofa OX=9823 GN=HSPA8 PE=1 SV=3	HSPA8
	P00339	5	K	L-lactate dehydrogenase A chain OS=Sus scrofa OX=9823 GN=LDHA PE=1 SV=3	LDHA
	P00339	224	K	L-lactate dehydrogenase A chain OS=Sus scrofa OX=9823 GN=LDHA PE=1 SV=3	LDHA
	P19620	119	K	Annexin A2 OS=Sus scrofa OX=9823 GN=ANXA2 PE=1 SV=4	ANXA2
cellular component biogenesis	F1SCV1	139	K	Gamma-tubulin complex component OS=Sus scrofa OX=9823 GN=TUBGCP2 PE=3 SV=3	TUBGCP2
	A0A287ANA6	350	K	Mitochondrial calcium uptake 1 OS=Sus scrofa OX=9823 GN=MICU1 PE=4 SV=1	MICU1
	K7GKN2	299	K	Interferon-induced GTP-binding protein Mx1 OS=Sus scrofa OX=9823 GN=MX1 PE=1 SV=3	MX1
	A0A286ZYX8	28	K	Fructose-bisphosphate aldolase OS=Sus scrofa OX=9823 GN=ALDOA PE=3 SV=2	ALDOA
	A0A5G2R5L4	93	K	Collectin subfamily member 12 OS=Sus scrofa OX=9823 GN=COLEC12 PE=4 SV=1	COLEC12
	A0A5G2R5L4	94	K	Collectin subfamily member 12 OS=Sus scrofa OX=9823 GN=COLEC12 PE=4 SV=1	COLEC12
	I3LKF3	330	K	Fascin OS=Sus scrofa OX=9823 GN=FSCN1 PE=1 SV=2	FSCN1
	A0A5G2QFM3	37	K	"""SLU7 homolog, splicing factor OS=Sus scrofa OX=9823 GN=SLU7 PE=4 SV=1"""	SLU7
	P19620	115	K	Annexin A2 OS=Sus scrofa OX=9823 GN=ANXA2 PE=1 SV=4	ANXA2
	F1S640	228	K	Abnormal spindle microtubule assembly OS=Sus scrofa OX=9823 GN=ASPM PE=4 SV=4	ASPM
	P19620	49	K	Annexin A2 OS=Sus scrofa OX=9823 GN=ANXA2 PE=1 SV=4	ANXA2
	A0A5G2QFM3	44	K	"""SLU7 homolog, splicing factor OS=Sus scrofa OX=9823 GN=SLU7 PE=4 SV=1"""	SLU7
	A0A5G2QZX1	61	K	Actin gamma 1 OS=Sus scrofa OX=9823 GN=ACTG1 PE=1 SV=1	ACTG1
	Q29599	264	K	2'-5'-oligoadenylate synthase 1 OS=Sus scrofa OX=9823 GN=OAS1 PE=1 SV=3	OAS1
	P19620	28	K	Annexin A2 OS=Sus scrofa OX=9823 GN=ANXA2 PE=1 SV=4	ANXA2
	I3LCA2	467	K	Chaperonin containing TCP1 subunit 8 OS=Sus scrofa OX=9823 GN=CCT8 PE=1 SV=2	CCT8
	A0A287B0Y8	1983	K	Plectin OS=Sus scrofa OX=9823 GN=PLEC PE=1 SV=2	PLEC
	F1RFQ7	60	K	GTP-binding nuclear protein Ran OS=Sus scrofa OX=9823 GN=RAN PE=1 SV=2	RAN
	A0A286ZYX8	42	K	Fructose-bisphosphate aldolase OS=Sus scrofa OX=9823 GN=ALDOA PE=3 SV=2	ALDOA
	P19620	157	K	Annexin A2 OS=Sus scrofa OX=9823 GN=ANXA2 PE=1 SV=4	ANXA2
	P19620	227	K	Annexin A2 OS=Sus scrofa OX=9823 GN=ANXA2 PE=1 SV=4	ANXA2
	A0A287BA12	143	K	Vacuolar protein sorting 4 homolog B OS=Sus scrofa OX=9823 GN=VPS4B PE=1 SV=1	VPS4B
	A0A287AVF9	568	K	Myopalladin OS=Sus scrofa OX=9823 GN=MYPN PE=4 SV=1	MYPN
	P19620	119	K	Annexin A2 OS=Sus scrofa OX=9823 GN=ANXA2 PE=1 SV=4	ANXA2
immune response	K7GKN2	299	K	Interferon-induced GTP-binding protein Mx1 OS=Sus scrofa OX=9823 GN=MX1 PE=1 SV=3	MX1
	A0A287A391	388	K	Elongation factor 1-alpha OS=Sus scrofa OX=9823 GN=EEF1A1 PE=1 SV=2	EEF1A1
	A0A286ZPN4	112	K	Uncharacterized protein OS=Sus scrofa OX=9823 GN=HSPA8 PE=1 SV=1	HSPA8
	A0A287AB58	128	K	Ubiquitin-like modifier OS=Sus scrofa OX=9823 GN=ISG15 PE=1 SV=1	ISG15
	A0A5G2R5L4	93	K	Collectin subfamily member 12 OS=Sus scrofa OX=9823 GN=COLEC12 PE=4 SV=1	COLEC12
	A0A5G2R5L4	94	K	Collectin subfamily member 12 OS=Sus scrofa OX=9823 GN=COLEC12 PE=4 SV=1	COLEC12
	F1S9Q3	65	K	Uncharacterized protein OS=Sus scrofa OX=9823 GN=HSPA8 PE=1 SV=3	HSPA8
	A0A287A391	20	K	Elongation factor 1-alpha OS=Sus scrofa OX=9823 GN=EEF1A1 PE=1 SV=2	EEF1A1
	A0A286ZPN4	56	K	Uncharacterized protein OS=Sus scrofa OX=9823 GN=HSPA8 PE=1 SV=1	HSPA8
	P19620	115	K	Annexin A2 OS=Sus scrofa OX=9823 GN=ANXA2 PE=1 SV=4	ANXA2
	A0A287AB58	13	K	Ubiquitin-like modifier OS=Sus scrofa OX=9823 GN=ISG15 PE=1 SV=1	ISG15
	P19620	49	K	Annexin A2 OS=Sus scrofa OX=9823 GN=ANXA2 PE=1 SV=4	ANXA2
	P08059	12	K	Glucose-6-phosphate isomerase OS=Sus scrofa OX=9823 GN=GPI PE=1 SV=3	GPI
	A0A286ZPN4	320	K	Uncharacterized protein OS=Sus scrofa OX=9823 GN=HSPA8 PE=1 SV=1	HSPA8
	A0A287AB58	6	K	Ubiquitin-like modifier OS=Sus scrofa OX=9823 GN=ISG15 PE=1 SV=1	ISG15
	F1S9Q3	357	K	Uncharacterized protein OS=Sus scrofa OX=9823 GN=HSPA8 PE=1 SV=3	HSPA8
	F1SCY1	62	K	Uncharacterized protein OS=Sus scrofa OX=9823 GN=IFIT1 PE=1 SV=3	IFIT1
	A0A5G2QZX1	61	K	Actin gamma 1 OS=Sus scrofa OX=9823 GN=ACTG1 PE=1 SV=1	ACTG1
	Q29599	264	K	2'-5'-oligoadenylate synthase 1 OS=Sus scrofa OX=9823 GN=OAS1 PE=1 SV=3	OAS1
	P08059	89	K	Glucose-6-phosphate isomerase OS=Sus scrofa OX=9823 GN=GPI PE=1 SV=3	GPI
	P19620	28	K	Annexin A2 OS=Sus scrofa OX=9823 GN=ANXA2 PE=1 SV=4	ANXA2
	A0A286ZPN4	3	K	Uncharacterized protein OS=Sus scrofa OX=9823 GN=HSPA8 PE=1 SV=1	HSPA8
	A0A286ZPN4	71	K	Uncharacterized protein OS=Sus scrofa OX=9823 GN=HSPA8 PE=1 SV=1	HSPA8
	A0A287AB58	142	K	Ubiquitin-like modifier OS=Sus scrofa OX=9823 GN=ISG15 PE=1 SV=1	ISG15
	A0A5G2R9A1	95	K	Purine nucleoside phosphorylase OS=Sus scrofa OX=9823 GN=PNP PE=1 SV=1	PNP
	A0A287A391	146	K	Elongation factor 1-alpha OS=Sus scrofa OX=9823 GN=EEF1A1 PE=1 SV=2	EEF1A1
	A0A286ZPN4	218	K	Uncharacterized protein OS=Sus scrofa OX=9823 GN=HSPA8 PE=1 SV=1	HSPA8
	F1S9Q3	80	K	Uncharacterized protein OS=Sus scrofa OX=9823 GN=HSPA8 PE=1 SV=3	HSPA8
	I3LCA2	467	K	Chaperonin containing TCP1 subunit 8 OS=Sus scrofa OX=9823 GN=CCT8 PE=1 SV=2	CCT8
	F1S9Q3	610	K	Uncharacterized protein OS=Sus scrofa OX=9823 GN=HSPA8 PE=1 SV=3	HSPA8
	A0A287A391	212	K	Elongation factor 1-alpha OS=Sus scrofa OX=9823 GN=EEF1A1 PE=1 SV=2	EEF1A1
	A0A287AJQ2	5	K	Phosphoglycerate mutase OS=Sus scrofa OX=9823 GN=PGAM1 PE=1 SV=1	PGAM1
	F1SCY1	207	K	Uncharacterized protein OS=Sus scrofa OX=9823 GN=IFIT1 PE=1 SV=3	IFIT1
	P19620	157	K	Annexin A2 OS=Sus scrofa OX=9823 GN=ANXA2 PE=1 SV=4	ANXA2
	A0A287AB58	29	K	Ubiquitin-like modifier OS=Sus scrofa OX=9823 GN=ISG15 PE=1 SV=1	ISG15
	P19620	227	K	Annexin A2 OS=Sus scrofa OX=9823 GN=ANXA2 PE=1 SV=4	ANXA2
	F1S9Q3	255	K	Uncharacterized protein OS=Sus scrofa OX=9823 GN=HSPA8 PE=1 SV=3	HSPA8
	A0A287AB58	8	K	Ubiquitin-like modifier OS=Sus scrofa OX=9823 GN=ISG15 PE=1 SV=1	ISG15
	A0A287B199	29	K	Ig-like domain-containing protein OS=Sus scrofa OX=9823 PE=4 SV=1
	F1S9Q3	121	K	Uncharacterized protein OS=Sus scrofa OX=9823 GN=HSPA8 PE=1 SV=3	HSPA8
	P19620	119	K	Annexin A2 OS=Sus scrofa OX=9823 GN=ANXA2 PE=1 SV=4	ANXA2
other | multi-organism localization	F1SCY1	62	K	Uncharacterized protein OS=Sus scrofa OX=9823 GN=IFIT1 PE=1 SV=3	IFIT1
	F1RFQ7	60	K	GTP-binding nuclear protein Ran OS=Sus scrofa OX=9823 GN=RAN PE=1 SV=2	RAN
	F1SCY1	207	K	Uncharacterized protein OS=Sus scrofa OX=9823 GN=IFIT1 PE=1 SV=3	IFIT1
other | meiotic cell cycle process	F1S640	228	K	Abnormal spindle microtubule assembly OS=Sus scrofa OX=9823 GN=ASPM PE=4 SV=4	ASPM
other | leukocyte activation	A0A287A391	388	K	Elongation factor 1-alpha OS=Sus scrofa OX=9823 GN=EEF1A1 PE=1 SV=2	EEF1A1
	A0A286ZPN4	112	K	Uncharacterized protein OS=Sus scrofa OX=9823 GN=HSPA8 PE=1 SV=1	HSPA8
	F1S9Q3	65	K	Uncharacterized protein OS=Sus scrofa OX=9823 GN=HSPA8 PE=1 SV=3	HSPA8
	A0A287A391	20	K	Elongation factor 1-alpha OS=Sus scrofa OX=9823 GN=EEF1A1 PE=1 SV=2	EEF1A1
	A0A286ZPN4	56	K	Uncharacterized protein OS=Sus scrofa OX=9823 GN=HSPA8 PE=1 SV=1	HSPA8
	F1SJB5	166	K	Annexin OS=Sus scrofa OX=9823 GN=ANXA1 PE=1 SV=3	ANXA1
	P19620	115	K	Annexin A2 OS=Sus scrofa OX=9823 GN=ANXA2 PE=1 SV=4	ANXA2
	P19620	49	K	Annexin A2 OS=Sus scrofa OX=9823 GN=ANXA2 PE=1 SV=4	ANXA2
	P08059	12	K	Glucose-6-phosphate isomerase OS=Sus scrofa OX=9823 GN=GPI PE=1 SV=3	GPI
	A0A286ZPN4	320	K	Uncharacterized protein OS=Sus scrofa OX=9823 GN=HSPA8 PE=1 SV=1	HSPA8
	F1S9Q3	357	K	Uncharacterized protein OS=Sus scrofa OX=9823 GN=HSPA8 PE=1 SV=3	HSPA8
	P08059	89	K	Glucose-6-phosphate isomerase OS=Sus scrofa OX=9823 GN=GPI PE=1 SV=3	GPI
	P19620	28	K	Annexin A2 OS=Sus scrofa OX=9823 GN=ANXA2 PE=1 SV=4	ANXA2
	A0A286ZPN4	3	K	Uncharacterized protein OS=Sus scrofa OX=9823 GN=HSPA8 PE=1 SV=1	HSPA8
	A0A286ZPN4	71	K	Uncharacterized protein OS=Sus scrofa OX=9823 GN=HSPA8 PE=1 SV=1	HSPA8
	A0A5G2R9A1	95	K	Purine nucleoside phosphorylase OS=Sus scrofa OX=9823 GN=PNP PE=1 SV=1	PNP
	A0A287A391	146	K	Elongation factor 1-alpha OS=Sus scrofa OX=9823 GN=EEF1A1 PE=1 SV=2	EEF1A1
	A0A286ZPN4	218	K	Uncharacterized protein OS=Sus scrofa OX=9823 GN=HSPA8 PE=1 SV=1	HSPA8
	F1S9Q3	80	K	Uncharacterized protein OS=Sus scrofa OX=9823 GN=HSPA8 PE=1 SV=3	HSPA8
	I3LCA2	467	K	Chaperonin containing TCP1 subunit 8 OS=Sus scrofa OX=9823 GN=CCT8 PE=1 SV=2	CCT8
	F1S9Q3	610	K	Uncharacterized protein OS=Sus scrofa OX=9823 GN=HSPA8 PE=1 SV=3	HSPA8
	A0A287A391	212	K	Elongation factor 1-alpha OS=Sus scrofa OX=9823 GN=EEF1A1 PE=1 SV=2	EEF1A1
	F1SJB5	58	K	Annexin OS=Sus scrofa OX=9823 GN=ANXA1 PE=1 SV=3	ANXA1
	A0A287AJQ2	5	K	Phosphoglycerate mutase OS=Sus scrofa OX=9823 GN=PGAM1 PE=1 SV=1	PGAM1
	P19620	157	K	Annexin A2 OS=Sus scrofa OX=9823 GN=ANXA2 PE=1 SV=4	ANXA2
	P19620	227	K	Annexin A2 OS=Sus scrofa OX=9823 GN=ANXA2 PE=1 SV=4	ANXA2
	F1S9Q3	255	K	Uncharacterized protein OS=Sus scrofa OX=9823 GN=HSPA8 PE=1 SV=3	HSPA8
	A0A287B199	29	K	Ig-like domain-containing protein OS=Sus scrofa OX=9823 PE=4 SV=1
	F1S9Q3	121	K	Uncharacterized protein OS=Sus scrofa OX=9823 GN=HSPA8 PE=1 SV=3	HSPA8
	P19620	119	K	Annexin A2 OS=Sus scrofa OX=9823 GN=ANXA2 PE=1 SV=4	ANXA2
other | localization of cell	I3LKF3	330	K	Fascin OS=Sus scrofa OX=9823 GN=FSCN1 PE=1 SV=2	FSCN1
	F1SJB5	166	K	Annexin OS=Sus scrofa OX=9823 GN=ANXA1 PE=1 SV=3	ANXA1
	F1S640	228	K	Abnormal spindle microtubule assembly OS=Sus scrofa OX=9823 GN=ASPM PE=4 SV=4	ASPM
	F1SJB5	58	K	Annexin OS=Sus scrofa OX=9823 GN=ANXA1 PE=1 SV=3	ANXA1
	A0A287B7D4	12	K	Neuroepithelial cell transforming 1 OS=Sus scrofa OX=9823 GN=NET1 PE=4 SV=2	NET1
other | immune effector process	K7GKN2	299	K	Interferon-induced GTP-binding protein Mx1 OS=Sus scrofa OX=9823 GN=MX1 PE=1 SV=3	MX1
	A0A287A391	388	K	Elongation factor 1-alpha OS=Sus scrofa OX=9823 GN=EEF1A1 PE=1 SV=2	EEF1A1
	A0A286ZPN4	112	K	Uncharacterized protein OS=Sus scrofa OX=9823 GN=HSPA8 PE=1 SV=1	HSPA8
	A0A287AB58	128	K	Ubiquitin-like modifier OS=Sus scrofa OX=9823 GN=ISG15 PE=1 SV=1	ISG15
	F1S9Q3	65	K	Uncharacterized protein OS=Sus scrofa OX=9823 GN=HSPA8 PE=1 SV=3	HSPA8
	A0A287A391	20	K	Elongation factor 1-alpha OS=Sus scrofa OX=9823 GN=EEF1A1 PE=1 SV=2	EEF1A1
	A0A286ZPN4	56	K	Uncharacterized protein OS=Sus scrofa OX=9823 GN=HSPA8 PE=1 SV=1	HSPA8
	P19620	115	K	Annexin A2 OS=Sus scrofa OX=9823 GN=ANXA2 PE=1 SV=4	ANXA2
	A0A287AB58	13	K	Ubiquitin-like modifier OS=Sus scrofa OX=9823 GN=ISG15 PE=1 SV=1	ISG15
	P19620	49	K	Annexin A2 OS=Sus scrofa OX=9823 GN=ANXA2 PE=1 SV=4	ANXA2
	P08059	12	K	Glucose-6-phosphate isomerase OS=Sus scrofa OX=9823 GN=GPI PE=1 SV=3	GPI
	A0A286ZPN4	320	K	Uncharacterized protein OS=Sus scrofa OX=9823 GN=HSPA8 PE=1 SV=1	HSPA8
	A0A287AB58	6	K	Ubiquitin-like modifier OS=Sus scrofa OX=9823 GN=ISG15 PE=1 SV=1	ISG15
	F1S9Q3	357	K	Uncharacterized protein OS=Sus scrofa OX=9823 GN=HSPA8 PE=1 SV=3	HSPA8
	A0A5G2QZX1	61	K	Actin gamma 1 OS=Sus scrofa OX=9823 GN=ACTG1 PE=1 SV=1	ACTG1
	Q29599	264	K	2'-5'-oligoadenylate synthase 1 OS=Sus scrofa OX=9823 GN=OAS1 PE=1 SV=3	OAS1
	P08059	89	K	Glucose-6-phosphate isomerase OS=Sus scrofa OX=9823 GN=GPI PE=1 SV=3	GPI
	P19620	28	K	Annexin A2 OS=Sus scrofa OX=9823 GN=ANXA2 PE=1 SV=4	ANXA2
	A0A286ZPN4	3	K	Uncharacterized protein OS=Sus scrofa OX=9823 GN=HSPA8 PE=1 SV=1	HSPA8
	A0A286ZPN4	71	K	Uncharacterized protein OS=Sus scrofa OX=9823 GN=HSPA8 PE=1 SV=1	HSPA8
	A0A287AB58	142	K	Ubiquitin-like modifier OS=Sus scrofa OX=9823 GN=ISG15 PE=1 SV=1	ISG15
	A0A5G2R9A1	95	K	Purine nucleoside phosphorylase OS=Sus scrofa OX=9823 GN=PNP PE=1 SV=1	PNP
	A0A287A391	146	K	Elongation factor 1-alpha OS=Sus scrofa OX=9823 GN=EEF1A1 PE=1 SV=2	EEF1A1
	A0A286ZPN4	218	K	Uncharacterized protein OS=Sus scrofa OX=9823 GN=HSPA8 PE=1 SV=1	HSPA8
	F1S9Q3	80	K	Uncharacterized protein OS=Sus scrofa OX=9823 GN=HSPA8 PE=1 SV=3	HSPA8
	I3LCA2	467	K	Chaperonin containing TCP1 subunit 8 OS=Sus scrofa OX=9823 GN=CCT8 PE=1 SV=2	CCT8
	F1S9Q3	610	K	Uncharacterized protein OS=Sus scrofa OX=9823 GN=HSPA8 PE=1 SV=3	HSPA8
	A0A287A391	212	K	Elongation factor 1-alpha OS=Sus scrofa OX=9823 GN=EEF1A1 PE=1 SV=2	EEF1A1
	A0A287AJQ2	5	K	Phosphoglycerate mutase OS=Sus scrofa OX=9823 GN=PGAM1 PE=1 SV=1	PGAM1
	P19620	157	K	Annexin A2 OS=Sus scrofa OX=9823 GN=ANXA2 PE=1 SV=4	ANXA2
	A0A287AB58	29	K	Ubiquitin-like modifier OS=Sus scrofa OX=9823 GN=ISG15 PE=1 SV=1	ISG15
	P19620	227	K	Annexin A2 OS=Sus scrofa OX=9823 GN=ANXA2 PE=1 SV=4	ANXA2
	F1S9Q3	255	K	Uncharacterized protein OS=Sus scrofa OX=9823 GN=HSPA8 PE=1 SV=3	HSPA8
	A0A287AB58	8	K	Ubiquitin-like modifier OS=Sus scrofa OX=9823 GN=ISG15 PE=1 SV=1	ISG15
	A0A287B199	29	K	Ig-like domain-containing protein OS=Sus scrofa OX=9823 PE=4 SV=1
	F1S9Q3	121	K	Uncharacterized protein OS=Sus scrofa OX=9823 GN=HSPA8 PE=1 SV=3	HSPA8
	P19620	119	K	Annexin A2 OS=Sus scrofa OX=9823 GN=ANXA2 PE=1 SV=4	ANXA2
other | response to estrogen	P00339	118	K	L-lactate dehydrogenase A chain OS=Sus scrofa OX=9823 GN=LDHA PE=1 SV=3	LDHA
	P00339	81	K	L-lactate dehydrogenase A chain OS=Sus scrofa OX=9823 GN=LDHA PE=1 SV=3	LDHA
	P00339	59	K	L-lactate dehydrogenase A chain OS=Sus scrofa OX=9823 GN=LDHA PE=1 SV=3	LDHA
	P00339	5	K	L-lactate dehydrogenase A chain OS=Sus scrofa OX=9823 GN=LDHA PE=1 SV=3	LDHA
	P00339	224	K	L-lactate dehydrogenase A chain OS=Sus scrofa OX=9823 GN=LDHA PE=1 SV=3	LDHA
other | myeloid cell homeostasis	F1SJB5	166	K	Annexin OS=Sus scrofa OX=9823 GN=ANXA1 PE=1 SV=3	ANXA1
	P08059	12	K	Glucose-6-phosphate isomerase OS=Sus scrofa OX=9823 GN=GPI PE=1 SV=3	GPI
	P08059	89	K	Glucose-6-phosphate isomerase OS=Sus scrofa OX=9823 GN=GPI PE=1 SV=3	GPI
	F1SJB5	58	K	Annexin OS=Sus scrofa OX=9823 GN=ANXA1 PE=1 SV=3	ANXA1
other | response to abiotic stimulus	P00339	118	K	L-lactate dehydrogenase A chain OS=Sus scrofa OX=9823 GN=LDHA PE=1 SV=3	LDHA
	A0A286ZPN4	112	K	Uncharacterized protein OS=Sus scrofa OX=9823 GN=HSPA8 PE=1 SV=1	HSPA8
	A0A287ABG2	173	K	Proliferating cell nuclear antigen OS=Sus scrofa OX=9823 GN=PCNA PE=3 SV=2	PCNA
	P00339	81	K	L-lactate dehydrogenase A chain OS=Sus scrofa OX=9823 GN=LDHA PE=1 SV=3	LDHA
	F1S9Q3	65	K	Uncharacterized protein OS=Sus scrofa OX=9823 GN=HSPA8 PE=1 SV=3	HSPA8
	A0A286ZPN4	56	K	Uncharacterized protein OS=Sus scrofa OX=9823 GN=HSPA8 PE=1 SV=1	HSPA8
	F1SJB5	166	K	Annexin OS=Sus scrofa OX=9823 GN=ANXA1 PE=1 SV=3	ANXA1
	A0A5G2QFM3	37	K	"""SLU7 homolog, splicing factor OS=Sus scrofa OX=9823 GN=SLU7 PE=4 SV=1"""	SLU7
	A0A5G2QLS8	648	K	COP1 E3 ubiquitin ligase OS=Sus scrofa OX=9823 GN=COP1 PE=4 SV=1	COP1
	P08059	12	K	Glucose-6-phosphate isomerase OS=Sus scrofa OX=9823 GN=GPI PE=1 SV=3	GPI
	A0A286ZPN4	320	K	Uncharacterized protein OS=Sus scrofa OX=9823 GN=HSPA8 PE=1 SV=1	HSPA8
	F1S9Q3	357	K	Uncharacterized protein OS=Sus scrofa OX=9823 GN=HSPA8 PE=1 SV=3	HSPA8
	A0A5G2QFM3	44	K	"""SLU7 homolog, splicing factor OS=Sus scrofa OX=9823 GN=SLU7 PE=4 SV=1"""	SLU7
	P00339	59	K	L-lactate dehydrogenase A chain OS=Sus scrofa OX=9823 GN=LDHA PE=1 SV=3	LDHA
	Q7SIB7	216	K	Phosphoglycerate kinase 1 OS=Sus scrofa OX=9823 GN=PGK1 PE=1 SV=3	PGK1
	P08059	89	K	Glucose-6-phosphate isomerase OS=Sus scrofa OX=9823 GN=GPI PE=1 SV=3	GPI
	A0A286ZPN4	3	K	Uncharacterized protein OS=Sus scrofa OX=9823 GN=HSPA8 PE=1 SV=1	HSPA8
	Q7SIB7	220	K	Phosphoglycerate kinase 1 OS=Sus scrofa OX=9823 GN=PGK1 PE=1 SV=3	PGK1
	A0A286ZPN4	71	K	Uncharacterized protein OS=Sus scrofa OX=9823 GN=HSPA8 PE=1 SV=1	HSPA8
	A0A5G2R9A1	95	K	Purine nucleoside phosphorylase OS=Sus scrofa OX=9823 GN=PNP PE=1 SV=1	PNP
	A0A286ZPN4	218	K	Uncharacterized protein OS=Sus scrofa OX=9823 GN=HSPA8 PE=1 SV=1	HSPA8
	F1S9Q3	80	K	Uncharacterized protein OS=Sus scrofa OX=9823 GN=HSPA8 PE=1 SV=3	HSPA8
	F1S9Q3	610	K	Uncharacterized protein OS=Sus scrofa OX=9823 GN=HSPA8 PE=1 SV=3	HSPA8
	F1SJB5	58	K	Annexin OS=Sus scrofa OX=9823 GN=ANXA1 PE=1 SV=3	ANXA1
	A0A287B7D4	12	K	Neuroepithelial cell transforming 1 OS=Sus scrofa OX=9823 GN=NET1 PE=4 SV=2	NET1
	F1S9Q3	255	K	Uncharacterized protein OS=Sus scrofa OX=9823 GN=HSPA8 PE=1 SV=3	HSPA8
	A0A287B199	29	K	Ig-like domain-containing protein OS=Sus scrofa OX=9823 PE=4 SV=1
	F1S9Q3	121	K	Uncharacterized protein OS=Sus scrofa OX=9823 GN=HSPA8 PE=1 SV=3	HSPA8
	P00339	5	K	L-lactate dehydrogenase A chain OS=Sus scrofa OX=9823 GN=LDHA PE=1 SV=3	LDHA
	P00339	224	K	L-lactate dehydrogenase A chain OS=Sus scrofa OX=9823 GN=LDHA PE=1 SV=3	LDHA
other | movement in environment of other organism involved in symbiotic interaction	A0A287BA12	143	K	Vacuolar protein sorting 4 homolog B OS=Sus scrofa OX=9823 GN=VPS4B PE=1 SV=1	VPS4B
other | neurotransmitter secretion	A0A286ZNA8	1318	K	Spectrin beta chain OS=Sus scrofa OX=9823 GN=SPTBN2 PE=3 SV=1	SPTBN2
	A0A286ZNA8	1330	K	Spectrin beta chain OS=Sus scrofa OX=9823 GN=SPTBN2 PE=3 SV=1	SPTBN2
other | cell separation after cytokinesis	A0A287BA12	143	K	Vacuolar protein sorting 4 homolog B OS=Sus scrofa OX=9823 GN=VPS4B PE=1 SV=1	VPS4B
other | modification of morphology or physiology of other organism	A0A286ZPN4	112	K	Uncharacterized protein OS=Sus scrofa OX=9823 GN=HSPA8 PE=1 SV=1	HSPA8
	F1S9Q3	65	K	Uncharacterized protein OS=Sus scrofa OX=9823 GN=HSPA8 PE=1 SV=3	HSPA8
	A0A286ZPN4	56	K	Uncharacterized protein OS=Sus scrofa OX=9823 GN=HSPA8 PE=1 SV=1	HSPA8
	P19620	115	K	Annexin A2 OS=Sus scrofa OX=9823 GN=ANXA2 PE=1 SV=4	ANXA2
	P19620	49	K	Annexin A2 OS=Sus scrofa OX=9823 GN=ANXA2 PE=1 SV=4	ANXA2
	A0A286ZPN4	320	K	Uncharacterized protein OS=Sus scrofa OX=9823 GN=HSPA8 PE=1 SV=1	HSPA8
	F1S9Q3	357	K	Uncharacterized protein OS=Sus scrofa OX=9823 GN=HSPA8 PE=1 SV=3	HSPA8
	P19620	28	K	Annexin A2 OS=Sus scrofa OX=9823 GN=ANXA2 PE=1 SV=4	ANXA2
	A0A286ZPN4	3	K	Uncharacterized protein OS=Sus scrofa OX=9823 GN=HSPA8 PE=1 SV=1	HSPA8
	A0A286ZPN4	71	K	Uncharacterized protein OS=Sus scrofa OX=9823 GN=HSPA8 PE=1 SV=1	HSPA8
	A0A286ZPN4	218	K	Uncharacterized protein OS=Sus scrofa OX=9823 GN=HSPA8 PE=1 SV=1	HSPA8
	F1S9Q3	80	K	Uncharacterized protein OS=Sus scrofa OX=9823 GN=HSPA8 PE=1 SV=3	HSPA8
	F1S9Q3	610	K	Uncharacterized protein OS=Sus scrofa OX=9823 GN=HSPA8 PE=1 SV=3	HSPA8
	P19620	157	K	Annexin A2 OS=Sus scrofa OX=9823 GN=ANXA2 PE=1 SV=4	ANXA2
	P19620	227	K	Annexin A2 OS=Sus scrofa OX=9823 GN=ANXA2 PE=1 SV=4	ANXA2
	F1S9Q3	255	K	Uncharacterized protein OS=Sus scrofa OX=9823 GN=HSPA8 PE=1 SV=3	HSPA8
	F1S9Q3	121	K	Uncharacterized protein OS=Sus scrofa OX=9823 GN=HSPA8 PE=1 SV=3	HSPA8
	P19620	119	K	Annexin A2 OS=Sus scrofa OX=9823 GN=ANXA2 PE=1 SV=4	ANXA2
other | response to other organism	K7GKN2	299	K	Interferon-induced GTP-binding protein Mx1 OS=Sus scrofa OX=9823 GN=MX1 PE=1 SV=3	MX1
	A0A287AB58	128	K	Ubiquitin-like modifier OS=Sus scrofa OX=9823 GN=ISG15 PE=1 SV=1	ISG15
	A0A287AMT7	707	K	HECT and RLD domain containing E3 ubiquitin protein ligase family member 6 OS=Sus scrofa OX=9823 GN=HERC6 PE=4 SV=1	HERC6
	A0A287AB58	13	K	Ubiquitin-like modifier OS=Sus scrofa OX=9823 GN=ISG15 PE=1 SV=1	ISG15
	A0A287AB58	6	K	Ubiquitin-like modifier OS=Sus scrofa OX=9823 GN=ISG15 PE=1 SV=1	ISG15
	A0A287AMT7	993	K	HECT and RLD domain containing E3 ubiquitin protein ligase family member 6 OS=Sus scrofa OX=9823 GN=HERC6 PE=4 SV=1	HERC6
	F1SCY1	62	K	Uncharacterized protein OS=Sus scrofa OX=9823 GN=IFIT1 PE=1 SV=3	IFIT1
	Q29599	264	K	2'-5'-oligoadenylate synthase 1 OS=Sus scrofa OX=9823 GN=OAS1 PE=1 SV=3	OAS1
	A0A287AB58	142	K	Ubiquitin-like modifier OS=Sus scrofa OX=9823 GN=ISG15 PE=1 SV=1	ISG15
	F1SCY1	207	K	Uncharacterized protein OS=Sus scrofa OX=9823 GN=IFIT1 PE=1 SV=3	IFIT1
	A0A287AB58	29	K	Ubiquitin-like modifier OS=Sus scrofa OX=9823 GN=ISG15 PE=1 SV=1	ISG15
	A0A287AB58	8	K	Ubiquitin-like modifier OS=Sus scrofa OX=9823 GN=ISG15 PE=1 SV=1	ISG15
	A0A287B199	29	K	Ig-like domain-containing protein OS=Sus scrofa OX=9823 PE=4 SV=1
other | ovulation cycle	A0A286ZPN4	112	K	Uncharacterized protein OS=Sus scrofa OX=9823 GN=HSPA8 PE=1 SV=1	HSPA8
	A0A287ABG2	173	K	Proliferating cell nuclear antigen OS=Sus scrofa OX=9823 GN=PCNA PE=3 SV=2	PCNA
	F1S9Q3	65	K	Uncharacterized protein OS=Sus scrofa OX=9823 GN=HSPA8 PE=1 SV=3	HSPA8
	A0A286ZPN4	56	K	Uncharacterized protein OS=Sus scrofa OX=9823 GN=HSPA8 PE=1 SV=1	HSPA8
	F1SJB5	166	K	Annexin OS=Sus scrofa OX=9823 GN=ANXA1 PE=1 SV=3	ANXA1
	A0A286ZPN4	320	K	Uncharacterized protein OS=Sus scrofa OX=9823 GN=HSPA8 PE=1 SV=1	HSPA8
	F1S9Q3	357	K	Uncharacterized protein OS=Sus scrofa OX=9823 GN=HSPA8 PE=1 SV=3	HSPA8
	A0A286ZPN4	3	K	Uncharacterized protein OS=Sus scrofa OX=9823 GN=HSPA8 PE=1 SV=1	HSPA8
	A0A286ZPN4	71	K	Uncharacterized protein OS=Sus scrofa OX=9823 GN=HSPA8 PE=1 SV=1	HSPA8
	A0A286ZPN4	218	K	Uncharacterized protein OS=Sus scrofa OX=9823 GN=HSPA8 PE=1 SV=1	HSPA8
	F1S9Q3	80	K	Uncharacterized protein OS=Sus scrofa OX=9823 GN=HSPA8 PE=1 SV=3	HSPA8
	F1S9Q3	610	K	Uncharacterized protein OS=Sus scrofa OX=9823 GN=HSPA8 PE=1 SV=3	HSPA8
	F1SJB5	58	K	Annexin OS=Sus scrofa OX=9823 GN=ANXA1 PE=1 SV=3	ANXA1
	F1S9Q3	255	K	Uncharacterized protein OS=Sus scrofa OX=9823 GN=HSPA8 PE=1 SV=3	HSPA8
	F1S9Q3	121	K	Uncharacterized protein OS=Sus scrofa OX=9823 GN=HSPA8 PE=1 SV=3	HSPA8
other | response to biotic stimulus	K7GKN2	299	K	Interferon-induced GTP-binding protein Mx1 OS=Sus scrofa OX=9823 GN=MX1 PE=1 SV=3	MX1
	A0A287AB58	128	K	Ubiquitin-like modifier OS=Sus scrofa OX=9823 GN=ISG15 PE=1 SV=1	ISG15
	A0A287AMT7	707	K	HECT and RLD domain containing E3 ubiquitin protein ligase family member 6 OS=Sus scrofa OX=9823 GN=HERC6 PE=4 SV=1	HERC6
	A0A287AB58	13	K	Ubiquitin-like modifier OS=Sus scrofa OX=9823 GN=ISG15 PE=1 SV=1	ISG15
	A0A287AB58	6	K	Ubiquitin-like modifier OS=Sus scrofa OX=9823 GN=ISG15 PE=1 SV=1	ISG15
	A0A287AMT7	993	K	HECT and RLD domain containing E3 ubiquitin protein ligase family member 6 OS=Sus scrofa OX=9823 GN=HERC6 PE=4 SV=1	HERC6
	F1SCY1	62	K	Uncharacterized protein OS=Sus scrofa OX=9823 GN=IFIT1 PE=1 SV=3	IFIT1
	Q29599	264	K	2'-5'-oligoadenylate synthase 1 OS=Sus scrofa OX=9823 GN=OAS1 PE=1 SV=3	OAS1
	A0A287AB58	142	K	Ubiquitin-like modifier OS=Sus scrofa OX=9823 GN=ISG15 PE=1 SV=1	ISG15
	F1SCY1	207	K	Uncharacterized protein OS=Sus scrofa OX=9823 GN=IFIT1 PE=1 SV=3	IFIT1
	A0A287AB58	29	K	Ubiquitin-like modifier OS=Sus scrofa OX=9823 GN=ISG15 PE=1 SV=1	ISG15
	A0A287AB58	8	K	Ubiquitin-like modifier OS=Sus scrofa OX=9823 GN=ISG15 PE=1 SV=1	ISG15
	A0A287B199	29	K	Ig-like domain-containing protein OS=Sus scrofa OX=9823 PE=4 SV=1
other | protein folding	A0A286ZPN4	112	K	Uncharacterized protein OS=Sus scrofa OX=9823 GN=HSPA8 PE=1 SV=1	HSPA8
	F1S9Q3	65	K	Uncharacterized protein OS=Sus scrofa OX=9823 GN=HSPA8 PE=1 SV=3	HSPA8
	A0A286ZPN4	56	K	Uncharacterized protein OS=Sus scrofa OX=9823 GN=HSPA8 PE=1 SV=1	HSPA8
	A0A286ZPN4	320	K	Uncharacterized protein OS=Sus scrofa OX=9823 GN=HSPA8 PE=1 SV=1	HSPA8
	F1S9Q3	357	K	Uncharacterized protein OS=Sus scrofa OX=9823 GN=HSPA8 PE=1 SV=3	HSPA8
	A0A286ZPN4	3	K	Uncharacterized protein OS=Sus scrofa OX=9823 GN=HSPA8 PE=1 SV=1	HSPA8
	A0A286ZPN4	71	K	Uncharacterized protein OS=Sus scrofa OX=9823 GN=HSPA8 PE=1 SV=1	HSPA8
	A0A286ZPN4	218	K	Uncharacterized protein OS=Sus scrofa OX=9823 GN=HSPA8 PE=1 SV=1	HSPA8
	F1S9Q3	80	K	Uncharacterized protein OS=Sus scrofa OX=9823 GN=HSPA8 PE=1 SV=3	HSPA8
	F1SQN1	126	K	T-complex protein 1 subunit delta OS=Sus scrofa OX=9823 GN=CCT4 PE=1 SV=1	CCT4
	I3LCA2	467	K	Chaperonin containing TCP1 subunit 8 OS=Sus scrofa OX=9823 GN=CCT8 PE=1 SV=2	CCT8
	F1S9Q3	610	K	Uncharacterized protein OS=Sus scrofa OX=9823 GN=HSPA8 PE=1 SV=3	HSPA8
	F1S9Q3	255	K	Uncharacterized protein OS=Sus scrofa OX=9823 GN=HSPA8 PE=1 SV=3	HSPA8
	F1S9Q3	121	K	Uncharacterized protein OS=Sus scrofa OX=9823 GN=HSPA8 PE=1 SV=3	HSPA8
	D0G0C9	137	K	T-complex protein 1 subunit eta OS=Sus scrofa OX=9823 GN=CCT7 PE=1 SV=1	CCT7
other | T cell mediated cytotoxicity	A0A287B199	29	K	Ig-like domain-containing protein OS=Sus scrofa OX=9823 PE=4 SV=1
other | response to external stimulus	A0A286ZNA8	1318	K	Spectrin beta chain OS=Sus scrofa OX=9823 GN=SPTBN2 PE=3 SV=1	SPTBN2
	P00339	118	K	L-lactate dehydrogenase A chain OS=Sus scrofa OX=9823 GN=LDHA PE=1 SV=3	LDHA
	K7GKN2	299	K	Interferon-induced GTP-binding protein Mx1 OS=Sus scrofa OX=9823 GN=MX1 PE=1 SV=3	MX1
	A0A286ZPN4	112	K	Uncharacterized protein OS=Sus scrofa OX=9823 GN=HSPA8 PE=1 SV=1	HSPA8
	A0A287ABG2	173	K	Proliferating cell nuclear antigen OS=Sus scrofa OX=9823 GN=PCNA PE=3 SV=2	PCNA
	P00339	81	K	L-lactate dehydrogenase A chain OS=Sus scrofa OX=9823 GN=LDHA PE=1 SV=3	LDHA
	A0A287AB58	128	K	Ubiquitin-like modifier OS=Sus scrofa OX=9823 GN=ISG15 PE=1 SV=1	ISG15
	F1S9Q3	65	K	Uncharacterized protein OS=Sus scrofa OX=9823 GN=HSPA8 PE=1 SV=3	HSPA8
	A0A286ZPN4	56	K	Uncharacterized protein OS=Sus scrofa OX=9823 GN=HSPA8 PE=1 SV=1	HSPA8
	F1SJB5	166	K	Annexin OS=Sus scrofa OX=9823 GN=ANXA1 PE=1 SV=3	ANXA1
	A0A287AMT7	707	K	HECT and RLD domain containing E3 ubiquitin protein ligase family member 6 OS=Sus scrofa OX=9823 GN=HERC6 PE=4 SV=1	HERC6
	A0A287AB58	13	K	Ubiquitin-like modifier OS=Sus scrofa OX=9823 GN=ISG15 PE=1 SV=1	ISG15
	P08059	12	K	Glucose-6-phosphate isomerase OS=Sus scrofa OX=9823 GN=GPI PE=1 SV=3	GPI
	A0A286ZPN4	320	K	Uncharacterized protein OS=Sus scrofa OX=9823 GN=HSPA8 PE=1 SV=1	HSPA8
	A0A287AB58	6	K	Ubiquitin-like modifier OS=Sus scrofa OX=9823 GN=ISG15 PE=1 SV=1	ISG15
	F1S9Q3	357	K	Uncharacterized protein OS=Sus scrofa OX=9823 GN=HSPA8 PE=1 SV=3	HSPA8
	A0A287AMT7	993	K	HECT and RLD domain containing E3 ubiquitin protein ligase family member 6 OS=Sus scrofa OX=9823 GN=HERC6 PE=4 SV=1	HERC6
	F1SCY1	62	K	Uncharacterized protein OS=Sus scrofa OX=9823 GN=IFIT1 PE=1 SV=3	IFIT1
	P00339	59	K	L-lactate dehydrogenase A chain OS=Sus scrofa OX=9823 GN=LDHA PE=1 SV=3	LDHA
	Q29599	264	K	2'-5'-oligoadenylate synthase 1 OS=Sus scrofa OX=9823 GN=OAS1 PE=1 SV=3	OAS1
	P08059	89	K	Glucose-6-phosphate isomerase OS=Sus scrofa OX=9823 GN=GPI PE=1 SV=3	GPI
	A0A286ZPN4	3	K	Uncharacterized protein OS=Sus scrofa OX=9823 GN=HSPA8 PE=1 SV=1	HSPA8
	A0A286ZPN4	71	K	Uncharacterized protein OS=Sus scrofa OX=9823 GN=HSPA8 PE=1 SV=1	HSPA8
	A0A287AB58	142	K	Ubiquitin-like modifier OS=Sus scrofa OX=9823 GN=ISG15 PE=1 SV=1	ISG15
	A0A286ZPN4	218	K	Uncharacterized protein OS=Sus scrofa OX=9823 GN=HSPA8 PE=1 SV=1	HSPA8
	F1S9Q3	80	K	Uncharacterized protein OS=Sus scrofa OX=9823 GN=HSPA8 PE=1 SV=3	HSPA8
	F1S9Q3	610	K	Uncharacterized protein OS=Sus scrofa OX=9823 GN=HSPA8 PE=1 SV=3	HSPA8
	F1SJB5	58	K	Annexin OS=Sus scrofa OX=9823 GN=ANXA1 PE=1 SV=3	ANXA1
	A0A287B0Y8	1983	K	Plectin OS=Sus scrofa OX=9823 GN=PLEC PE=1 SV=2	PLEC
	F1SCY1	207	K	Uncharacterized protein OS=Sus scrofa OX=9823 GN=IFIT1 PE=1 SV=3	IFIT1
	A0A287AB58	29	K	Ubiquitin-like modifier OS=Sus scrofa OX=9823 GN=ISG15 PE=1 SV=1	ISG15
	A0A286ZNA8	1330	K	Spectrin beta chain OS=Sus scrofa OX=9823 GN=SPTBN2 PE=3 SV=1	SPTBN2
	F1S9Q3	255	K	Uncharacterized protein OS=Sus scrofa OX=9823 GN=HSPA8 PE=1 SV=3	HSPA8
	A0A287AB58	8	K	Ubiquitin-like modifier OS=Sus scrofa OX=9823 GN=ISG15 PE=1 SV=1	ISG15
	A0A287B199	29	K	Ig-like domain-containing protein OS=Sus scrofa OX=9823 PE=4 SV=1
	F1S9Q3	121	K	Uncharacterized protein OS=Sus scrofa OX=9823 GN=HSPA8 PE=1 SV=3	HSPA8
	P00339	5	K	L-lactate dehydrogenase A chain OS=Sus scrofa OX=9823 GN=LDHA PE=1 SV=3	LDHA
	P00339	224	K	L-lactate dehydrogenase A chain OS=Sus scrofa OX=9823 GN=LDHA PE=1 SV=3	LDHA
other | anatomical structure morphogenesis	A0A286ZNA8	1318	K	Spectrin beta chain OS=Sus scrofa OX=9823 GN=SPTBN2 PE=3 SV=1	SPTBN2
	I3LKF3	330	K	Fascin OS=Sus scrofa OX=9823 GN=FSCN1 PE=1 SV=2	FSCN1
	P19620	115	K	Annexin A2 OS=Sus scrofa OX=9823 GN=ANXA2 PE=1 SV=4	ANXA2
	P19620	49	K	Annexin A2 OS=Sus scrofa OX=9823 GN=ANXA2 PE=1 SV=4	ANXA2
	P08059	12	K	Glucose-6-phosphate isomerase OS=Sus scrofa OX=9823 GN=GPI PE=1 SV=3	GPI
	A0A5G2QZX1	61	K	Actin gamma 1 OS=Sus scrofa OX=9823 GN=ACTG1 PE=1 SV=1	ACTG1
	P08059	89	K	Glucose-6-phosphate isomerase OS=Sus scrofa OX=9823 GN=GPI PE=1 SV=3	GPI
	P19620	28	K	Annexin A2 OS=Sus scrofa OX=9823 GN=ANXA2 PE=1 SV=4	ANXA2
	A0A287BE46	8	K	Protein quaking OS=Sus scrofa OX=9823 GN=QKI PE=4 SV=2	QKI
	P19620	157	K	Annexin A2 OS=Sus scrofa OX=9823 GN=ANXA2 PE=1 SV=4	ANXA2
	A0A286ZNA8	1330	K	Spectrin beta chain OS=Sus scrofa OX=9823 GN=SPTBN2 PE=3 SV=1	SPTBN2
	P19620	227	K	Annexin A2 OS=Sus scrofa OX=9823 GN=ANXA2 PE=1 SV=4	ANXA2
	A0A287AVF9	568	K	Myopalladin OS=Sus scrofa OX=9823 GN=MYPN PE=4 SV=1	MYPN
	P19620	119	K	Annexin A2 OS=Sus scrofa OX=9823 GN=ANXA2 PE=1 SV=4	ANXA2
other | natural killer cell mediated cytotoxicity	A0A287B199	29	K	Ig-like domain-containing protein OS=Sus scrofa OX=9823 PE=4 SV=1
other | multi-organism metabolic process	P19620	115	K	Annexin A2 OS=Sus scrofa OX=9823 GN=ANXA2 PE=1 SV=4	ANXA2
	P19620	49	K	Annexin A2 OS=Sus scrofa OX=9823 GN=ANXA2 PE=1 SV=4	ANXA2
	P19620	28	K	Annexin A2 OS=Sus scrofa OX=9823 GN=ANXA2 PE=1 SV=4	ANXA2
	P19620	157	K	Annexin A2 OS=Sus scrofa OX=9823 GN=ANXA2 PE=1 SV=4	ANXA2
	P19620	227	K	Annexin A2 OS=Sus scrofa OX=9823 GN=ANXA2 PE=1 SV=4	ANXA2
	P19620	119	K	Annexin A2 OS=Sus scrofa OX=9823 GN=ANXA2 PE=1 SV=4	ANXA2
other | ultradian rhythm	F1RTG1	147	K	Ecto-NOX disulfide-thiol exchanger 2 OS=Sus scrofa OX=9823 GN=ENOX2 PE=4 SV=5	ENOX2
	F1RTG1	153	K	Ecto-NOX disulfide-thiol exchanger 2 OS=Sus scrofa OX=9823 GN=ENOX2 PE=4 SV=5	ENOX2
	F1RTG1	155	K	Ecto-NOX disulfide-thiol exchanger 2 OS=Sus scrofa OX=9823 GN=ENOX2 PE=4 SV=5	ENOX2
other | multi-multicellular organism process	A0A287B0Y8	1983	K	Plectin OS=Sus scrofa OX=9823 GN=PLEC PE=1 SV=2	PLEC
other | detection of stimulus	A0A287ABG2	173	K	Proliferating cell nuclear antigen OS=Sus scrofa OX=9823 GN=PCNA PE=3 SV=2	PCNA
other | cell cycle checkpoint	A0A287ABG2	173	K	Proliferating cell nuclear antigen OS=Sus scrofa OX=9823 GN=PCNA PE=3 SV=2	PCNA
other | cell adhesion	F1SQP9	601	K	"""Vezatin, adherens junctions transmembrane protein OS=Sus scrofa OX=9823 GN=VEZT PE=4 SV=4"""	VEZT
	F1SQP9	603	K	"""Vezatin, adherens junctions transmembrane protein OS=Sus scrofa OX=9823 GN=VEZT PE=4 SV=4"""	VEZT
other | response to endogenous stimulus	A0A287A391	388	K	Elongation factor 1-alpha OS=Sus scrofa OX=9823 GN=EEF1A1 PE=1 SV=2	EEF1A1
	A0A286ZPN4	112	K	Uncharacterized protein OS=Sus scrofa OX=9823 GN=HSPA8 PE=1 SV=1	HSPA8
	A0A287ABG2	173	K	Proliferating cell nuclear antigen OS=Sus scrofa OX=9823 GN=PCNA PE=3 SV=2	PCNA
	F1S9Q3	65	K	Uncharacterized protein OS=Sus scrofa OX=9823 GN=HSPA8 PE=1 SV=3	HSPA8
	A0A287A391	20	K	Elongation factor 1-alpha OS=Sus scrofa OX=9823 GN=EEF1A1 PE=1 SV=2	EEF1A1
	A0A286ZPN4	56	K	Uncharacterized protein OS=Sus scrofa OX=9823 GN=HSPA8 PE=1 SV=1	HSPA8
	F1SJB5	166	K	Annexin OS=Sus scrofa OX=9823 GN=ANXA1 PE=1 SV=3	ANXA1
	P19620	115	K	Annexin A2 OS=Sus scrofa OX=9823 GN=ANXA2 PE=1 SV=4	ANXA2
	P19620	49	K	Annexin A2 OS=Sus scrofa OX=9823 GN=ANXA2 PE=1 SV=4	ANXA2
	P08059	12	K	Glucose-6-phosphate isomerase OS=Sus scrofa OX=9823 GN=GPI PE=1 SV=3	GPI
	A0A286ZPN4	320	K	Uncharacterized protein OS=Sus scrofa OX=9823 GN=HSPA8 PE=1 SV=1	HSPA8
	F1S9Q3	357	K	Uncharacterized protein OS=Sus scrofa OX=9823 GN=HSPA8 PE=1 SV=3	HSPA8
	P08059	89	K	Glucose-6-phosphate isomerase OS=Sus scrofa OX=9823 GN=GPI PE=1 SV=3	GPI
	P19620	28	K	Annexin A2 OS=Sus scrofa OX=9823 GN=ANXA2 PE=1 SV=4	ANXA2
	A0A286ZPN4	3	K	Uncharacterized protein OS=Sus scrofa OX=9823 GN=HSPA8 PE=1 SV=1	HSPA8
	A0A286ZPN4	71	K	Uncharacterized protein OS=Sus scrofa OX=9823 GN=HSPA8 PE=1 SV=1	HSPA8
	A0A287A391	146	K	Elongation factor 1-alpha OS=Sus scrofa OX=9823 GN=EEF1A1 PE=1 SV=2	EEF1A1
	A0A286ZPN4	218	K	Uncharacterized protein OS=Sus scrofa OX=9823 GN=HSPA8 PE=1 SV=1	HSPA8
	F1S9Q3	80	K	Uncharacterized protein OS=Sus scrofa OX=9823 GN=HSPA8 PE=1 SV=3	HSPA8
	F1S9Q3	610	K	Uncharacterized protein OS=Sus scrofa OX=9823 GN=HSPA8 PE=1 SV=3	HSPA8
	A0A287A391	212	K	Elongation factor 1-alpha OS=Sus scrofa OX=9823 GN=EEF1A1 PE=1 SV=2	EEF1A1
	F1SJB5	58	K	Annexin OS=Sus scrofa OX=9823 GN=ANXA1 PE=1 SV=3	ANXA1
	F1RFQ7	60	K	GTP-binding nuclear protein Ran OS=Sus scrofa OX=9823 GN=RAN PE=1 SV=2	RAN
	P19620	157	K	Annexin A2 OS=Sus scrofa OX=9823 GN=ANXA2 PE=1 SV=4	ANXA2
	P19620	227	K	Annexin A2 OS=Sus scrofa OX=9823 GN=ANXA2 PE=1 SV=4	ANXA2
	F1S9Q3	255	K	Uncharacterized protein OS=Sus scrofa OX=9823 GN=HSPA8 PE=1 SV=3	HSPA8
	F1S9Q3	121	K	Uncharacterized protein OS=Sus scrofa OX=9823 GN=HSPA8 PE=1 SV=3	HSPA8
	P19620	119	K	Annexin A2 OS=Sus scrofa OX=9823 GN=ANXA2 PE=1 SV=4	ANXA2
other | intraspecies interaction between organisms	F1SIL5	890	K	Vacuolar protein sorting 13 homolog A OS=Sus scrofa OX=9823 GN=VPS13A PE=1 SV=4	VPS13A
	F1SIL5	891	K	Vacuolar protein sorting 13 homolog A OS=Sus scrofa OX=9823 GN=VPS13A PE=1 SV=4	VPS13A
other | maintenance of location	F1S640	228	K	Abnormal spindle microtubule assembly OS=Sus scrofa OX=9823 GN=ASPM PE=4 SV=4	ASPM
	A0A287A1G6	145	K	Uncharacterized protein OS=Sus scrofa OX=9823 GN=HK1 PE=1 SV=2	HK1
other | interspecies interaction between organisms	A0A286ZPN4	112	K	Uncharacterized protein OS=Sus scrofa OX=9823 GN=HSPA8 PE=1 SV=1	HSPA8
	O19004	289	K	Serine/threonine-protein kinase A-Raf OS=Sus scrofa OX=9823 GN=ARAF PE=2 SV=1	ARAF
	F1S9Q3	65	K	Uncharacterized protein OS=Sus scrofa OX=9823 GN=HSPA8 PE=1 SV=3	HSPA8
	A0A286ZPN4	56	K	Uncharacterized protein OS=Sus scrofa OX=9823 GN=HSPA8 PE=1 SV=1	HSPA8
	P19620	115	K	Annexin A2 OS=Sus scrofa OX=9823 GN=ANXA2 PE=1 SV=4	ANXA2
	P19620	49	K	Annexin A2 OS=Sus scrofa OX=9823 GN=ANXA2 PE=1 SV=4	ANXA2
	Q29099	266	K	Polypyrimidine tract-binding protein 1 OS=Sus scrofa OX=9823 GN=PTBP1 PE=2 SV=1	PTBP1
	A0A286ZPN4	320	K	Uncharacterized protein OS=Sus scrofa OX=9823 GN=HSPA8 PE=1 SV=1	HSPA8
	F1S9Q3	357	K	Uncharacterized protein OS=Sus scrofa OX=9823 GN=HSPA8 PE=1 SV=3	HSPA8
	F1SCY1	62	K	Uncharacterized protein OS=Sus scrofa OX=9823 GN=IFIT1 PE=1 SV=3	IFIT1
	P19620	28	K	Annexin A2 OS=Sus scrofa OX=9823 GN=ANXA2 PE=1 SV=4	ANXA2
	A0A286ZPN4	3	K	Uncharacterized protein OS=Sus scrofa OX=9823 GN=HSPA8 PE=1 SV=1	HSPA8
	A0A286ZPN4	71	K	Uncharacterized protein OS=Sus scrofa OX=9823 GN=HSPA8 PE=1 SV=1	HSPA8
	O19004	288	K	Serine/threonine-protein kinase A-Raf OS=Sus scrofa OX=9823 GN=ARAF PE=2 SV=1	ARAF
	A0A286ZPN4	218	K	Uncharacterized protein OS=Sus scrofa OX=9823 GN=HSPA8 PE=1 SV=1	HSPA8
	F1S9Q3	80	K	Uncharacterized protein OS=Sus scrofa OX=9823 GN=HSPA8 PE=1 SV=3	HSPA8
	F1S9Q3	610	K	Uncharacterized protein OS=Sus scrofa OX=9823 GN=HSPA8 PE=1 SV=3	HSPA8
	F1RFQ7	60	K	GTP-binding nuclear protein Ran OS=Sus scrofa OX=9823 GN=RAN PE=1 SV=2	RAN
	O19004	290	K	Serine/threonine-protein kinase A-Raf OS=Sus scrofa OX=9823 GN=ARAF PE=2 SV=1	ARAF
	F1SCY1	207	K	Uncharacterized protein OS=Sus scrofa OX=9823 GN=IFIT1 PE=1 SV=3	IFIT1
	P19620	157	K	Annexin A2 OS=Sus scrofa OX=9823 GN=ANXA2 PE=1 SV=4	ANXA2
	P19620	227	K	Annexin A2 OS=Sus scrofa OX=9823 GN=ANXA2 PE=1 SV=4	ANXA2
	A0A287BA12	143	K	Vacuolar protein sorting 4 homolog B OS=Sus scrofa OX=9823 GN=VPS4B PE=1 SV=1	VPS4B
	F1S9Q3	255	K	Uncharacterized protein OS=Sus scrofa OX=9823 GN=HSPA8 PE=1 SV=3	HSPA8
	F1S9Q3	121	K	Uncharacterized protein OS=Sus scrofa OX=9823 GN=HSPA8 PE=1 SV=3	HSPA8
	P19620	119	K	Annexin A2 OS=Sus scrofa OX=9823 GN=ANXA2 PE=1 SV=4	ANXA2
other | macromolecule localization	I3LVH0	171	K	SMC5-SMC6 complex localization factor 2 OS=Sus scrofa OX=9823 GN=SLF2 PE=4 SV=3	SLF2
	A0A286ZPN4	112	K	Uncharacterized protein OS=Sus scrofa OX=9823 GN=HSPA8 PE=1 SV=1	HSPA8
	F1SIL5	890	K	Vacuolar protein sorting 13 homolog A OS=Sus scrofa OX=9823 GN=VPS13A PE=1 SV=4	VPS13A
	F1S9Q3	65	K	Uncharacterized protein OS=Sus scrofa OX=9823 GN=HSPA8 PE=1 SV=3	HSPA8
	A0A286ZPN4	56	K	Uncharacterized protein OS=Sus scrofa OX=9823 GN=HSPA8 PE=1 SV=1	HSPA8
	F1SJB5	166	K	Annexin OS=Sus scrofa OX=9823 GN=ANXA1 PE=1 SV=3	ANXA1
	A0A5G2QFM3	37	K	"""SLU7 homolog, splicing factor OS=Sus scrofa OX=9823 GN=SLU7 PE=4 SV=1"""	SLU7
	P19620	115	K	Annexin A2 OS=Sus scrofa OX=9823 GN=ANXA2 PE=1 SV=4	ANXA2
	A0A5G2QFP5	80	K	Discs large MAGUK scaffold protein 2 OS=Sus scrofa OX=9823 GN=DLG2 PE=1 SV=1	DLG2
	P19620	49	K	Annexin A2 OS=Sus scrofa OX=9823 GN=ANXA2 PE=1 SV=4	ANXA2
	A0A286ZPN4	320	K	Uncharacterized protein OS=Sus scrofa OX=9823 GN=HSPA8 PE=1 SV=1	HSPA8
	F1S9Q3	357	K	Uncharacterized protein OS=Sus scrofa OX=9823 GN=HSPA8 PE=1 SV=3	HSPA8
	A0A5G2QFM3	44	K	"""SLU7 homolog, splicing factor OS=Sus scrofa OX=9823 GN=SLU7 PE=4 SV=1"""	SLU7
	F1SCY1	62	K	Uncharacterized protein OS=Sus scrofa OX=9823 GN=IFIT1 PE=1 SV=3	IFIT1
	A0A287A1G6	145	K	Uncharacterized protein OS=Sus scrofa OX=9823 GN=HK1 PE=1 SV=2	HK1
	P19620	28	K	Annexin A2 OS=Sus scrofa OX=9823 GN=ANXA2 PE=1 SV=4	ANXA2
	F1SIL5	891	K	Vacuolar protein sorting 13 homolog A OS=Sus scrofa OX=9823 GN=VPS13A PE=1 SV=4	VPS13A
	A0A286ZPN4	3	K	Uncharacterized protein OS=Sus scrofa OX=9823 GN=HSPA8 PE=1 SV=1	HSPA8
	A0A286ZPN4	71	K	Uncharacterized protein OS=Sus scrofa OX=9823 GN=HSPA8 PE=1 SV=1	HSPA8
	A0A5G2R9A1	95	K	Purine nucleoside phosphorylase OS=Sus scrofa OX=9823 GN=PNP PE=1 SV=1	PNP
	A0A286ZPN4	218	K	Uncharacterized protein OS=Sus scrofa OX=9823 GN=HSPA8 PE=1 SV=1	HSPA8
	F1S9Q3	80	K	Uncharacterized protein OS=Sus scrofa OX=9823 GN=HSPA8 PE=1 SV=3	HSPA8
	F1SQN1	126	K	T-complex protein 1 subunit delta OS=Sus scrofa OX=9823 GN=CCT4 PE=1 SV=1	CCT4
	F1S9Q3	610	K	Uncharacterized protein OS=Sus scrofa OX=9823 GN=HSPA8 PE=1 SV=3	HSPA8
	F1SJB5	58	K	Annexin OS=Sus scrofa OX=9823 GN=ANXA1 PE=1 SV=3	ANXA1
	F1RFQ7	60	K	GTP-binding nuclear protein Ran OS=Sus scrofa OX=9823 GN=RAN PE=1 SV=2	RAN
	F1SCY1	207	K	Uncharacterized protein OS=Sus scrofa OX=9823 GN=IFIT1 PE=1 SV=3	IFIT1
	P19620	157	K	Annexin A2 OS=Sus scrofa OX=9823 GN=ANXA2 PE=1 SV=4	ANXA2
	I3LVH0	163	K	SMC5-SMC6 complex localization factor 2 OS=Sus scrofa OX=9823 GN=SLF2 PE=4 SV=3	SLF2
	P19620	227	K	Annexin A2 OS=Sus scrofa OX=9823 GN=ANXA2 PE=1 SV=4	ANXA2
	A0A287BA12	143	K	Vacuolar protein sorting 4 homolog B OS=Sus scrofa OX=9823 GN=VPS4B PE=1 SV=1	VPS4B
	F1S9Q3	255	K	Uncharacterized protein OS=Sus scrofa OX=9823 GN=HSPA8 PE=1 SV=3	HSPA8
	F1S9Q3	121	K	Uncharacterized protein OS=Sus scrofa OX=9823 GN=HSPA8 PE=1 SV=3	HSPA8
	P19620	119	K	Annexin A2 OS=Sus scrofa OX=9823 GN=ANXA2 PE=1 SV=4	ANXA2
other | anatomical structure formation involved in morphogenesis	P19620	115	K	Annexin A2 OS=Sus scrofa OX=9823 GN=ANXA2 PE=1 SV=4	ANXA2
	P19620	49	K	Annexin A2 OS=Sus scrofa OX=9823 GN=ANXA2 PE=1 SV=4	ANXA2
	P08059	12	K	Glucose-6-phosphate isomerase OS=Sus scrofa OX=9823 GN=GPI PE=1 SV=3	GPI
	A0A5G2QZX1	61	K	Actin gamma 1 OS=Sus scrofa OX=9823 GN=ACTG1 PE=1 SV=1	ACTG1
	P08059	89	K	Glucose-6-phosphate isomerase OS=Sus scrofa OX=9823 GN=GPI PE=1 SV=3	GPI
	P19620	28	K	Annexin A2 OS=Sus scrofa OX=9823 GN=ANXA2 PE=1 SV=4	ANXA2
	P19620	157	K	Annexin A2 OS=Sus scrofa OX=9823 GN=ANXA2 PE=1 SV=4	ANXA2
	P19620	227	K	Annexin A2 OS=Sus scrofa OX=9823 GN=ANXA2 PE=1 SV=4	ANXA2
	A0A287AVF9	568	K	Myopalladin OS=Sus scrofa OX=9823 GN=MYPN PE=4 SV=1	MYPN
	P19620	119	K	Annexin A2 OS=Sus scrofa OX=9823 GN=ANXA2 PE=1 SV=4	ANXA2
other | activation of immune response	A0A5G2R5L4	93	K	Collectin subfamily member 12 OS=Sus scrofa OX=9823 GN=COLEC12 PE=4 SV=1	COLEC12
	A0A5G2R5L4	94	K	Collectin subfamily member 12 OS=Sus scrofa OX=9823 GN=COLEC12 PE=4 SV=1	COLEC12
	A0A5G2QZX1	61	K	Actin gamma 1 OS=Sus scrofa OX=9823 GN=ACTG1 PE=1 SV=1	ACTG1
	A0A287B199	29	K	Ig-like domain-containing protein OS=Sus scrofa OX=9823 PE=4 SV=1
other | hormone metabolic process	A0A5G2QNM3	497	K	Neuroendocrine convertase 2 OS=Sus scrofa OX=9823 GN=PCSK2 PE=3 SV=1	PCSK2
other | developmental process involved in reproduction	F1SJB5	166	K	Annexin OS=Sus scrofa OX=9823 GN=ANXA1 PE=1 SV=3	ANXA1
	F1S640	228	K	Abnormal spindle microtubule assembly OS=Sus scrofa OX=9823 GN=ASPM PE=4 SV=4	ASPM
	A0A287BE46	8	K	Protein quaking OS=Sus scrofa OX=9823 GN=QKI PE=4 SV=2	QKI
	F1SJB5	58	K	Annexin OS=Sus scrofa OX=9823 GN=ANXA1 PE=1 SV=3	ANXA1
	F1RFQ7	60	K	GTP-binding nuclear protein Ran OS=Sus scrofa OX=9823 GN=RAN PE=1 SV=2	RAN
other | system process	A0A286ZPN4	112	K	Uncharacterized protein OS=Sus scrofa OX=9823 GN=HSPA8 PE=1 SV=1	HSPA8
	F1S9Q3	65	K	Uncharacterized protein OS=Sus scrofa OX=9823 GN=HSPA8 PE=1 SV=3	HSPA8
	A0A286ZPN4	56	K	Uncharacterized protein OS=Sus scrofa OX=9823 GN=HSPA8 PE=1 SV=1	HSPA8
	P08059	12	K	Glucose-6-phosphate isomerase OS=Sus scrofa OX=9823 GN=GPI PE=1 SV=3	GPI
	A0A286ZPN4	320	K	Uncharacterized protein OS=Sus scrofa OX=9823 GN=HSPA8 PE=1 SV=1	HSPA8
	A0A287AIG4	10	K	Potassium channel subfamily K member 10 isoform 2 OS=Sus scrofa OX=9823 GN=KCNK10 PE=3 SV=1	KCNK10
	F1S9Q3	357	K	Uncharacterized protein OS=Sus scrofa OX=9823 GN=HSPA8 PE=1 SV=3	HSPA8
	P08059	89	K	Glucose-6-phosphate isomerase OS=Sus scrofa OX=9823 GN=GPI PE=1 SV=3	GPI
	A0A286ZPN4	3	K	Uncharacterized protein OS=Sus scrofa OX=9823 GN=HSPA8 PE=1 SV=1	HSPA8
	A0A286ZPN4	71	K	Uncharacterized protein OS=Sus scrofa OX=9823 GN=HSPA8 PE=1 SV=1	HSPA8
	A0A286ZPN4	218	K	Uncharacterized protein OS=Sus scrofa OX=9823 GN=HSPA8 PE=1 SV=1	HSPA8
	F1S9Q3	80	K	Uncharacterized protein OS=Sus scrofa OX=9823 GN=HSPA8 PE=1 SV=3	HSPA8
	F1S9Q3	610	K	Uncharacterized protein OS=Sus scrofa OX=9823 GN=HSPA8 PE=1 SV=3	HSPA8
	A0A287AIG4	17	K	Potassium channel subfamily K member 10 isoform 2 OS=Sus scrofa OX=9823 GN=KCNK10 PE=3 SV=1	KCNK10
	F1S9Q3	255	K	Uncharacterized protein OS=Sus scrofa OX=9823 GN=HSPA8 PE=1 SV=3	HSPA8
	F1S9Q3	121	K	Uncharacterized protein OS=Sus scrofa OX=9823 GN=HSPA8 PE=1 SV=3	HSPA8
other | microtubule organizing center localization	F1S640	228	K	Abnormal spindle microtubule assembly OS=Sus scrofa OX=9823 GN=ASPM PE=4 SV=4	ASPM
other | cell growth	F1RTG1	147	K	Ecto-NOX disulfide-thiol exchanger 2 OS=Sus scrofa OX=9823 GN=ENOX2 PE=4 SV=5	ENOX2
	F1RTG1	153	K	Ecto-NOX disulfide-thiol exchanger 2 OS=Sus scrofa OX=9823 GN=ENOX2 PE=4 SV=5	ENOX2
	F1RTG1	155	K	Ecto-NOX disulfide-thiol exchanger 2 OS=Sus scrofa OX=9823 GN=ENOX2 PE=4 SV=5	ENOX2
other | sexual reproduction	F1S640	228	K	Abnormal spindle microtubule assembly OS=Sus scrofa OX=9823 GN=ASPM PE=4 SV=4	ASPM
	A0A287BE46	8	K	Protein quaking OS=Sus scrofa OX=9823 GN=QKI PE=4 SV=2	QKI
	F1SQN1	126	K	T-complex protein 1 subunit delta OS=Sus scrofa OX=9823 GN=CCT4 PE=1 SV=1	CCT4
	I3LCA2	467	K	Chaperonin containing TCP1 subunit 8 OS=Sus scrofa OX=9823 GN=CCT8 PE=1 SV=2	CCT8
	F1RFQ7	60	K	GTP-binding nuclear protein Ran OS=Sus scrofa OX=9823 GN=RAN PE=1 SV=2	RAN
	D0G0C9	137	K	T-complex protein 1 subunit eta OS=Sus scrofa OX=9823 GN=CCT7 PE=1 SV=1	CCT7
other | synaptic vesicle exocytosis	A0A286ZNA8	1318	K	Spectrin beta chain OS=Sus scrofa OX=9823 GN=SPTBN2 PE=3 SV=1	SPTBN2
	A0A286ZNA8	1330	K	Spectrin beta chain OS=Sus scrofa OX=9823 GN=SPTBN2 PE=3 SV=1	SPTBN2
other | immune system development	F1SJB5	166	K	Annexin OS=Sus scrofa OX=9823 GN=ANXA1 PE=1 SV=3	ANXA1
	A0A287AMT7	707	K	HECT and RLD domain containing E3 ubiquitin protein ligase family member 6 OS=Sus scrofa OX=9823 GN=HERC6 PE=4 SV=1	HERC6
	P19620	115	K	Annexin A2 OS=Sus scrofa OX=9823 GN=ANXA2 PE=1 SV=4	ANXA2
	P19620	49	K	Annexin A2 OS=Sus scrofa OX=9823 GN=ANXA2 PE=1 SV=4	ANXA2
	A0A287AMT7	993	K	HECT and RLD domain containing E3 ubiquitin protein ligase family member 6 OS=Sus scrofa OX=9823 GN=HERC6 PE=4 SV=1	HERC6
	P19620	28	K	Annexin A2 OS=Sus scrofa OX=9823 GN=ANXA2 PE=1 SV=4	ANXA2
	F1SJB5	58	K	Annexin OS=Sus scrofa OX=9823 GN=ANXA1 PE=1 SV=3	ANXA1
	P19620	157	K	Annexin A2 OS=Sus scrofa OX=9823 GN=ANXA2 PE=1 SV=4	ANXA2
	P19620	227	K	Annexin A2 OS=Sus scrofa OX=9823 GN=ANXA2 PE=1 SV=4	ANXA2
	P19620	119	K	Annexin A2 OS=Sus scrofa OX=9823 GN=ANXA2 PE=1 SV=4	ANXA2
other | cell proliferation	A0A287ABG2	173	K	Proliferating cell nuclear antigen OS=Sus scrofa OX=9823 GN=PCNA PE=3 SV=2	PCNA
	I3LKF3	330	K	Fascin OS=Sus scrofa OX=9823 GN=FSCN1 PE=1 SV=2	FSCN1
	F1S640	228	K	Abnormal spindle microtubule assembly OS=Sus scrofa OX=9823 GN=ASPM PE=4 SV=4	ASPM
other | cell motility	I3LKF3	330	K	Fascin OS=Sus scrofa OX=9823 GN=FSCN1 PE=1 SV=2	FSCN1
	F1SJB5	166	K	Annexin OS=Sus scrofa OX=9823 GN=ANXA1 PE=1 SV=3	ANXA1
	F1S640	228	K	Abnormal spindle microtubule assembly OS=Sus scrofa OX=9823 GN=ASPM PE=4 SV=4	ASPM
	F1SJB5	58	K	Annexin OS=Sus scrofa OX=9823 GN=ANXA1 PE=1 SV=3	ANXA1
	A0A287B7D4	12	K	Neuroepithelial cell transforming 1 OS=Sus scrofa OX=9823 GN=NET1 PE=4 SV=2	NET1
other | leukocyte homeostasis	F1SJB5	166	K	Annexin OS=Sus scrofa OX=9823 GN=ANXA1 PE=1 SV=3	ANXA1
	F1SJB5	58	K	Annexin OS=Sus scrofa OX=9823 GN=ANXA1 PE=1 SV=3	ANXA1
other | microtubule-based process	F1SCV1	139	K	Gamma-tubulin complex component OS=Sus scrofa OX=9823 GN=TUBGCP2 PE=3 SV=3	TUBGCP2
	P00355	84	K	Glyceraldehyde-3-phosphate dehydrogenase OS=Sus scrofa OX=9823 GN=GAPDH PE=1 SV=4	GAPDH
	A0A286ZPN4	112	K	Uncharacterized protein OS=Sus scrofa OX=9823 GN=HSPA8 PE=1 SV=1	HSPA8
	F1S9Q3	65	K	Uncharacterized protein OS=Sus scrofa OX=9823 GN=HSPA8 PE=1 SV=3	HSPA8
	A0A286ZPN4	56	K	Uncharacterized protein OS=Sus scrofa OX=9823 GN=HSPA8 PE=1 SV=1	HSPA8
	F1SM90	93	K	Microtubule crosslinking factor 1 OS=Sus scrofa OX=9823 GN=MTCL1 PE=4 SV=3	MTCL1
	F1S640	228	K	Abnormal spindle microtubule assembly OS=Sus scrofa OX=9823 GN=ASPM PE=4 SV=4	ASPM
	P00355	70	K	Glyceraldehyde-3-phosphate dehydrogenase OS=Sus scrofa OX=9823 GN=GAPDH PE=1 SV=4	GAPDH
	F1SM90	89	K	Microtubule crosslinking factor 1 OS=Sus scrofa OX=9823 GN=MTCL1 PE=4 SV=3	MTCL1
	P00355	184	K	Glyceraldehyde-3-phosphate dehydrogenase OS=Sus scrofa OX=9823 GN=GAPDH PE=1 SV=4	GAPDH
	A0A286ZPN4	320	K	Uncharacterized protein OS=Sus scrofa OX=9823 GN=HSPA8 PE=1 SV=1	HSPA8
	F1S9Q3	357	K	Uncharacterized protein OS=Sus scrofa OX=9823 GN=HSPA8 PE=1 SV=3	HSPA8
	A0A286ZPN4	3	K	Uncharacterized protein OS=Sus scrofa OX=9823 GN=HSPA8 PE=1 SV=1	HSPA8
	A0A286ZPN4	71	K	Uncharacterized protein OS=Sus scrofa OX=9823 GN=HSPA8 PE=1 SV=1	HSPA8
	F1SM90	96	K	Microtubule crosslinking factor 1 OS=Sus scrofa OX=9823 GN=MTCL1 PE=4 SV=3	MTCL1
	A0A286ZPN4	218	K	Uncharacterized protein OS=Sus scrofa OX=9823 GN=HSPA8 PE=1 SV=1	HSPA8
	F1S9Q3	80	K	Uncharacterized protein OS=Sus scrofa OX=9823 GN=HSPA8 PE=1 SV=3	HSPA8
	F1S9Q3	610	K	Uncharacterized protein OS=Sus scrofa OX=9823 GN=HSPA8 PE=1 SV=3	HSPA8
	P00355	105	K	Glyceraldehyde-3-phosphate dehydrogenase OS=Sus scrofa OX=9823 GN=GAPDH PE=1 SV=4	GAPDH
	F1RFQ7	60	K	GTP-binding nuclear protein Ran OS=Sus scrofa OX=9823 GN=RAN PE=1 SV=2	RAN
	P00355	213	K	Glyceraldehyde-3-phosphate dehydrogenase OS=Sus scrofa OX=9823 GN=GAPDH PE=1 SV=4	GAPDH
	P00355	137	K	Glyceraldehyde-3-phosphate dehydrogenase OS=Sus scrofa OX=9823 GN=GAPDH PE=1 SV=4	GAPDH
	P00355	64	K	Glyceraldehyde-3-phosphate dehydrogenase OS=Sus scrofa OX=9823 GN=GAPDH PE=1 SV=4	GAPDH
	F1S9Q3	255	K	Uncharacterized protein OS=Sus scrofa OX=9823 GN=HSPA8 PE=1 SV=3	HSPA8
	F1S9Q3	121	K	Uncharacterized protein OS=Sus scrofa OX=9823 GN=HSPA8 PE=1 SV=3	HSPA8
other | cellular localization	I3LVH0	171	K	SMC5-SMC6 complex localization factor 2 OS=Sus scrofa OX=9823 GN=SLF2 PE=4 SV=3	SLF2
	A0A286ZNA8	1318	K	Spectrin beta chain OS=Sus scrofa OX=9823 GN=SPTBN2 PE=3 SV=1	SPTBN2
	K7GKN2	299	K	Interferon-induced GTP-binding protein Mx1 OS=Sus scrofa OX=9823 GN=MX1 PE=1 SV=3	MX1
	A0A286ZPN4	112	K	Uncharacterized protein OS=Sus scrofa OX=9823 GN=HSPA8 PE=1 SV=1	HSPA8
	F1SIL5	890	K	Vacuolar protein sorting 13 homolog A OS=Sus scrofa OX=9823 GN=VPS13A PE=1 SV=4	VPS13A
	F1S9Q3	65	K	Uncharacterized protein OS=Sus scrofa OX=9823 GN=HSPA8 PE=1 SV=3	HSPA8
	A0A286ZPN4	56	K	Uncharacterized protein OS=Sus scrofa OX=9823 GN=HSPA8 PE=1 SV=1	HSPA8
	A0A5G2QFM3	37	K	"""SLU7 homolog, splicing factor OS=Sus scrofa OX=9823 GN=SLU7 PE=4 SV=1"""	SLU7
	P19620	115	K	Annexin A2 OS=Sus scrofa OX=9823 GN=ANXA2 PE=1 SV=4	ANXA2
	F1S640	228	K	Abnormal spindle microtubule assembly OS=Sus scrofa OX=9823 GN=ASPM PE=4 SV=4	ASPM
	A0A5G2QFP5	80	K	Discs large MAGUK scaffold protein 2 OS=Sus scrofa OX=9823 GN=DLG2 PE=1 SV=1	DLG2
	P19620	49	K	Annexin A2 OS=Sus scrofa OX=9823 GN=ANXA2 PE=1 SV=4	ANXA2
	A0A286ZPN4	320	K	Uncharacterized protein OS=Sus scrofa OX=9823 GN=HSPA8 PE=1 SV=1	HSPA8
	F1S9Q3	357	K	Uncharacterized protein OS=Sus scrofa OX=9823 GN=HSPA8 PE=1 SV=3	HSPA8
	A0A5G2QFM3	44	K	"""SLU7 homolog, splicing factor OS=Sus scrofa OX=9823 GN=SLU7 PE=4 SV=1"""	SLU7
	F1SCY1	62	K	Uncharacterized protein OS=Sus scrofa OX=9823 GN=IFIT1 PE=1 SV=3	IFIT1
	A0A287A1G6	145	K	Uncharacterized protein OS=Sus scrofa OX=9823 GN=HK1 PE=1 SV=2	HK1
	P19620	28	K	Annexin A2 OS=Sus scrofa OX=9823 GN=ANXA2 PE=1 SV=4	ANXA2
	F1SIL5	891	K	Vacuolar protein sorting 13 homolog A OS=Sus scrofa OX=9823 GN=VPS13A PE=1 SV=4	VPS13A
	A0A286ZPN4	3	K	Uncharacterized protein OS=Sus scrofa OX=9823 GN=HSPA8 PE=1 SV=1	HSPA8
	A0A286ZPN4	71	K	Uncharacterized protein OS=Sus scrofa OX=9823 GN=HSPA8 PE=1 SV=1	HSPA8
	A0A286ZPN4	218	K	Uncharacterized protein OS=Sus scrofa OX=9823 GN=HSPA8 PE=1 SV=1	HSPA8
	F1S9Q3	80	K	Uncharacterized protein OS=Sus scrofa OX=9823 GN=HSPA8 PE=1 SV=3	HSPA8
	F1S9Q3	610	K	Uncharacterized protein OS=Sus scrofa OX=9823 GN=HSPA8 PE=1 SV=3	HSPA8
	F1RFQ7	60	K	GTP-binding nuclear protein Ran OS=Sus scrofa OX=9823 GN=RAN PE=1 SV=2	RAN
	F1SCY1	207	K	Uncharacterized protein OS=Sus scrofa OX=9823 GN=IFIT1 PE=1 SV=3	IFIT1
	P19620	157	K	Annexin A2 OS=Sus scrofa OX=9823 GN=ANXA2 PE=1 SV=4	ANXA2
	I3LVH0	163	K	SMC5-SMC6 complex localization factor 2 OS=Sus scrofa OX=9823 GN=SLF2 PE=4 SV=3	SLF2
	A0A286ZNA8	1330	K	Spectrin beta chain OS=Sus scrofa OX=9823 GN=SPTBN2 PE=3 SV=1	SPTBN2
	P19620	227	K	Annexin A2 OS=Sus scrofa OX=9823 GN=ANXA2 PE=1 SV=4	ANXA2
	A0A287BA12	143	K	Vacuolar protein sorting 4 homolog B OS=Sus scrofa OX=9823 GN=VPS4B PE=1 SV=1	VPS4B
	F1S9Q3	255	K	Uncharacterized protein OS=Sus scrofa OX=9823 GN=HSPA8 PE=1 SV=3	HSPA8
	F1S9Q3	121	K	Uncharacterized protein OS=Sus scrofa OX=9823 GN=HSPA8 PE=1 SV=3	HSPA8
	P19620	119	K	Annexin A2 OS=Sus scrofa OX=9823 GN=ANXA2 PE=1 SV=4	ANXA2
other | multicellular organism reproduction	A0A286ZPN4	112	K	Uncharacterized protein OS=Sus scrofa OX=9823 GN=HSPA8 PE=1 SV=1	HSPA8
	A0A287ABG2	173	K	Proliferating cell nuclear antigen OS=Sus scrofa OX=9823 GN=PCNA PE=3 SV=2	PCNA
	F1S9Q3	65	K	Uncharacterized protein OS=Sus scrofa OX=9823 GN=HSPA8 PE=1 SV=3	HSPA8
	A0A286ZPN4	56	K	Uncharacterized protein OS=Sus scrofa OX=9823 GN=HSPA8 PE=1 SV=1	HSPA8
	F1SJB5	166	K	Annexin OS=Sus scrofa OX=9823 GN=ANXA1 PE=1 SV=3	ANXA1
	F1S640	228	K	Abnormal spindle microtubule assembly OS=Sus scrofa OX=9823 GN=ASPM PE=4 SV=4	ASPM
	A0A286ZPN4	320	K	Uncharacterized protein OS=Sus scrofa OX=9823 GN=HSPA8 PE=1 SV=1	HSPA8
	F1S9Q3	357	K	Uncharacterized protein OS=Sus scrofa OX=9823 GN=HSPA8 PE=1 SV=3	HSPA8
	A0A287BE46	8	K	Protein quaking OS=Sus scrofa OX=9823 GN=QKI PE=4 SV=2	QKI
	A0A286ZPN4	3	K	Uncharacterized protein OS=Sus scrofa OX=9823 GN=HSPA8 PE=1 SV=1	HSPA8
	A0A286ZPN4	71	K	Uncharacterized protein OS=Sus scrofa OX=9823 GN=HSPA8 PE=1 SV=1	HSPA8
	A0A286ZPN4	218	K	Uncharacterized protein OS=Sus scrofa OX=9823 GN=HSPA8 PE=1 SV=1	HSPA8
	F1S9Q3	80	K	Uncharacterized protein OS=Sus scrofa OX=9823 GN=HSPA8 PE=1 SV=3	HSPA8
	F1S9Q3	610	K	Uncharacterized protein OS=Sus scrofa OX=9823 GN=HSPA8 PE=1 SV=3	HSPA8
	F1SJB5	58	K	Annexin OS=Sus scrofa OX=9823 GN=ANXA1 PE=1 SV=3	ANXA1
	F1RFQ7	60	K	GTP-binding nuclear protein Ran OS=Sus scrofa OX=9823 GN=RAN PE=1 SV=2	RAN
	F1S9Q3	255	K	Uncharacterized protein OS=Sus scrofa OX=9823 GN=HSPA8 PE=1 SV=3	HSPA8
	F1S9Q3	121	K	Uncharacterized protein OS=Sus scrofa OX=9823 GN=HSPA8 PE=1 SV=3	HSPA8
other | antigen processing and presentation	A0A286ZNA8	1318	K	Spectrin beta chain OS=Sus scrofa OX=9823 GN=SPTBN2 PE=3 SV=1	SPTBN2
	A0A286ZNA8	1330	K	Spectrin beta chain OS=Sus scrofa OX=9823 GN=SPTBN2 PE=3 SV=1	SPTBN2
other | multi-organism behavior	F1SIL5	890	K	Vacuolar protein sorting 13 homolog A OS=Sus scrofa OX=9823 GN=VPS13A PE=1 SV=4	VPS13A
	F1SIL5	891	K	Vacuolar protein sorting 13 homolog A OS=Sus scrofa OX=9823 GN=VPS13A PE=1 SV=4	VPS13A
other | leukocyte mediated cytotoxicity	A0A287B199	29	K	Ig-like domain-containing protein OS=Sus scrofa OX=9823 PE=4 SV=1
other | leukocyte migration	F1SJB5	166	K	Annexin OS=Sus scrofa OX=9823 GN=ANXA1 PE=1 SV=3	ANXA1
	F1SJB5	58	K	Annexin OS=Sus scrofa OX=9823 GN=ANXA1 PE=1 SV=3	ANXA1
other | response to activity	A0A286ZPN4	112	K	Uncharacterized protein OS=Sus scrofa OX=9823 GN=HSPA8 PE=1 SV=1	HSPA8
	F1S9Q3	65	K	Uncharacterized protein OS=Sus scrofa OX=9823 GN=HSPA8 PE=1 SV=3	HSPA8
	A0A286ZPN4	56	K	Uncharacterized protein OS=Sus scrofa OX=9823 GN=HSPA8 PE=1 SV=1	HSPA8
	A0A286ZPN4	320	K	Uncharacterized protein OS=Sus scrofa OX=9823 GN=HSPA8 PE=1 SV=1	HSPA8
	F1S9Q3	357	K	Uncharacterized protein OS=Sus scrofa OX=9823 GN=HSPA8 PE=1 SV=3	HSPA8
	A0A286ZPN4	3	K	Uncharacterized protein OS=Sus scrofa OX=9823 GN=HSPA8 PE=1 SV=1	HSPA8
	A0A286ZPN4	71	K	Uncharacterized protein OS=Sus scrofa OX=9823 GN=HSPA8 PE=1 SV=1	HSPA8
	A0A286ZPN4	218	K	Uncharacterized protein OS=Sus scrofa OX=9823 GN=HSPA8 PE=1 SV=1	HSPA8
	F1S9Q3	80	K	Uncharacterized protein OS=Sus scrofa OX=9823 GN=HSPA8 PE=1 SV=3	HSPA8
	F1S9Q3	610	K	Uncharacterized protein OS=Sus scrofa OX=9823 GN=HSPA8 PE=1 SV=3	HSPA8
	F1S9Q3	255	K	Uncharacterized protein OS=Sus scrofa OX=9823 GN=HSPA8 PE=1 SV=3	HSPA8
	F1S9Q3	121	K	Uncharacterized protein OS=Sus scrofa OX=9823 GN=HSPA8 PE=1 SV=3	HSPA8
other | multi-organism reproductive process	F1S640	228	K	Abnormal spindle microtubule assembly OS=Sus scrofa OX=9823 GN=ASPM PE=4 SV=4	ASPM
	A0A287BE46	8	K	Protein quaking OS=Sus scrofa OX=9823 GN=QKI PE=4 SV=2	QKI
	F1SQN1	126	K	T-complex protein 1 subunit delta OS=Sus scrofa OX=9823 GN=CCT4 PE=1 SV=1	CCT4
	I3LCA2	467	K	Chaperonin containing TCP1 subunit 8 OS=Sus scrofa OX=9823 GN=CCT8 PE=1 SV=2	CCT8
	A0A287B0Y8	1983	K	Plectin OS=Sus scrofa OX=9823 GN=PLEC PE=1 SV=2	PLEC
	F1RFQ7	60	K	GTP-binding nuclear protein Ran OS=Sus scrofa OX=9823 GN=RAN PE=1 SV=2	RAN
	D0G0C9	137	K	T-complex protein 1 subunit eta OS=Sus scrofa OX=9823 GN=CCT7 PE=1 SV=1	CCT7
other | maintenance of cell number	F1S640	228	K	Abnormal spindle microtubule assembly OS=Sus scrofa OX=9823 GN=ASPM PE=4 SV=4	ASPM
other | locomotory behavior	F1SIL5	890	K	Vacuolar protein sorting 13 homolog A OS=Sus scrofa OX=9823 GN=VPS13A PE=1 SV=4	VPS13A
	F1SIL5	891	K	Vacuolar protein sorting 13 homolog A OS=Sus scrofa OX=9823 GN=VPS13A PE=1 SV=4	VPS13A
	A0A287A9A5	13	K	NOVA alternative splicing regulator 1 OS=Sus scrofa OX=9823 GN=NOVA1 PE=1 SV=2	NOVA1
	A0A287A9A5	10	K	NOVA alternative splicing regulator 1 OS=Sus scrofa OX=9823 GN=NOVA1 PE=1 SV=2	NOVA1
other | taxis	A0A286ZNA8	1318	K	Spectrin beta chain OS=Sus scrofa OX=9823 GN=SPTBN2 PE=3 SV=1	SPTBN2
	F1SJB5	166	K	Annexin OS=Sus scrofa OX=9823 GN=ANXA1 PE=1 SV=3	ANXA1
	F1SJB5	58	K	Annexin OS=Sus scrofa OX=9823 GN=ANXA1 PE=1 SV=3	ANXA1
	A0A286ZNA8	1330	K	Spectrin beta chain OS=Sus scrofa OX=9823 GN=SPTBN2 PE=3 SV=1	SPTBN2
other | cell cycle process	F1SCV1	139	K	Gamma-tubulin complex component OS=Sus scrofa OX=9823 GN=TUBGCP2 PE=3 SV=3	TUBGCP2
	A0A286ZPN4	112	K	Uncharacterized protein OS=Sus scrofa OX=9823 GN=HSPA8 PE=1 SV=1	HSPA8
	A0A287ABG2	173	K	Proliferating cell nuclear antigen OS=Sus scrofa OX=9823 GN=PCNA PE=3 SV=2	PCNA
	F1S9Q3	65	K	Uncharacterized protein OS=Sus scrofa OX=9823 GN=HSPA8 PE=1 SV=3	HSPA8
	A0A286ZPN4	56	K	Uncharacterized protein OS=Sus scrofa OX=9823 GN=HSPA8 PE=1 SV=1	HSPA8
	F1S640	228	K	Abnormal spindle microtubule assembly OS=Sus scrofa OX=9823 GN=ASPM PE=4 SV=4	ASPM
	A0A286ZPN4	320	K	Uncharacterized protein OS=Sus scrofa OX=9823 GN=HSPA8 PE=1 SV=1	HSPA8
	F1S9Q3	357	K	Uncharacterized protein OS=Sus scrofa OX=9823 GN=HSPA8 PE=1 SV=3	HSPA8
	A0A286ZPN4	3	K	Uncharacterized protein OS=Sus scrofa OX=9823 GN=HSPA8 PE=1 SV=1	HSPA8
	A0A286ZPN4	71	K	Uncharacterized protein OS=Sus scrofa OX=9823 GN=HSPA8 PE=1 SV=1	HSPA8
	A0A287ATF9	23	K	HMG-box transcription factor 1 OS=Sus scrofa OX=9823 GN=HBP1 PE=4 SV=1	HBP1
	A0A286ZPN4	218	K	Uncharacterized protein OS=Sus scrofa OX=9823 GN=HSPA8 PE=1 SV=1	HSPA8
	F1S9Q3	80	K	Uncharacterized protein OS=Sus scrofa OX=9823 GN=HSPA8 PE=1 SV=3	HSPA8
	F1S9Q3	610	K	Uncharacterized protein OS=Sus scrofa OX=9823 GN=HSPA8 PE=1 SV=3	HSPA8
	F1RFQ7	60	K	GTP-binding nuclear protein Ran OS=Sus scrofa OX=9823 GN=RAN PE=1 SV=2	RAN
	A0A287BA12	143	K	Vacuolar protein sorting 4 homolog B OS=Sus scrofa OX=9823 GN=VPS4B PE=1 SV=1	VPS4B
	F1S9Q3	255	K	Uncharacterized protein OS=Sus scrofa OX=9823 GN=HSPA8 PE=1 SV=3	HSPA8
	F1S9Q3	121	K	Uncharacterized protein OS=Sus scrofa OX=9823 GN=HSPA8 PE=1 SV=3	HSPA8
other | synaptic vesicle docking	A0A286ZNA8	1318	K	Spectrin beta chain OS=Sus scrofa OX=9823 GN=SPTBN2 PE=3 SV=1	SPTBN2
	A0A286ZNA8	1330	K	Spectrin beta chain OS=Sus scrofa OX=9823 GN=SPTBN2 PE=3 SV=1	SPTBN2
other | developmental growth	F1SJB5	166	K	Annexin OS=Sus scrofa OX=9823 GN=ANXA1 PE=1 SV=3	ANXA1
	F1S640	228	K	Abnormal spindle microtubule assembly OS=Sus scrofa OX=9823 GN=ASPM PE=4 SV=4	ASPM
	F1SJB5	58	K	Annexin OS=Sus scrofa OX=9823 GN=ANXA1 PE=1 SV=3	ANXA1
other | multicellular organismal reproductive process	A0A286ZPN4	112	K	Uncharacterized protein OS=Sus scrofa OX=9823 GN=HSPA8 PE=1 SV=1	HSPA8
	A0A287ABG2	173	K	Proliferating cell nuclear antigen OS=Sus scrofa OX=9823 GN=PCNA PE=3 SV=2	PCNA
	F1S9Q3	65	K	Uncharacterized protein OS=Sus scrofa OX=9823 GN=HSPA8 PE=1 SV=3	HSPA8
	A0A286ZPN4	56	K	Uncharacterized protein OS=Sus scrofa OX=9823 GN=HSPA8 PE=1 SV=1	HSPA8
	F1SJB5	166	K	Annexin OS=Sus scrofa OX=9823 GN=ANXA1 PE=1 SV=3	ANXA1
	F1S640	228	K	Abnormal spindle microtubule assembly OS=Sus scrofa OX=9823 GN=ASPM PE=4 SV=4	ASPM
	A0A286ZPN4	320	K	Uncharacterized protein OS=Sus scrofa OX=9823 GN=HSPA8 PE=1 SV=1	HSPA8
	F1S9Q3	357	K	Uncharacterized protein OS=Sus scrofa OX=9823 GN=HSPA8 PE=1 SV=3	HSPA8
	A0A287BE46	8	K	Protein quaking OS=Sus scrofa OX=9823 GN=QKI PE=4 SV=2	QKI
	A0A286ZPN4	3	K	Uncharacterized protein OS=Sus scrofa OX=9823 GN=HSPA8 PE=1 SV=1	HSPA8
	A0A286ZPN4	71	K	Uncharacterized protein OS=Sus scrofa OX=9823 GN=HSPA8 PE=1 SV=1	HSPA8
	A0A286ZPN4	218	K	Uncharacterized protein OS=Sus scrofa OX=9823 GN=HSPA8 PE=1 SV=1	HSPA8
	F1S9Q3	80	K	Uncharacterized protein OS=Sus scrofa OX=9823 GN=HSPA8 PE=1 SV=3	HSPA8
	F1S9Q3	610	K	Uncharacterized protein OS=Sus scrofa OX=9823 GN=HSPA8 PE=1 SV=3	HSPA8
	F1SJB5	58	K	Annexin OS=Sus scrofa OX=9823 GN=ANXA1 PE=1 SV=3	ANXA1
	F1RFQ7	60	K	GTP-binding nuclear protein Ran OS=Sus scrofa OX=9823 GN=RAN PE=1 SV=2	RAN
	F1S9Q3	255	K	Uncharacterized protein OS=Sus scrofa OX=9823 GN=HSPA8 PE=1 SV=3	HSPA8
	F1S9Q3	121	K	Uncharacterized protein OS=Sus scrofa OX=9823 GN=HSPA8 PE=1 SV=3	HSPA8
intracellular	I3LVH0	171	K	SMC5-SMC6 complex localization factor 2 OS=Sus scrofa OX=9823 GN=SLF2 PE=4 SV=3	SLF2
	F1SCV1	139	K	Gamma-tubulin complex component OS=Sus scrofa OX=9823 GN=TUBGCP2 PE=3 SV=3	TUBGCP2
	A0A286ZNA8	1318	K	Spectrin beta chain OS=Sus scrofa OX=9823 GN=SPTBN2 PE=3 SV=1	SPTBN2
	A0A5G2R6P7	103	K	Phosphorylase b kinase regulatory subunit OS=Sus scrofa OX=9823 GN=PHKA2 PE=1 SV=1	PHKA2
	A0A287ANA6	350	K	Mitochondrial calcium uptake 1 OS=Sus scrofa OX=9823 GN=MICU1 PE=4 SV=1	MICU1
	A0A287BHA0	353	K	OTU deubiquitinase 3 OS=Sus scrofa OX=9823 GN=OTUD3 PE=4 SV=2	OTUD3
	P00339	118	K	L-lactate dehydrogenase A chain OS=Sus scrofa OX=9823 GN=LDHA PE=1 SV=3	LDHA
	P00355	84	K	Glyceraldehyde-3-phosphate dehydrogenase OS=Sus scrofa OX=9823 GN=GAPDH PE=1 SV=4	GAPDH
	A0A480WPU1	281	K	Alpha-enolase isoform 1 OS=Sus scrofa OX=9823 GN=ENO1 PE=1 SV=1	ENO1
	A0A480WPU1	89	K	Alpha-enolase isoform 1 OS=Sus scrofa OX=9823 GN=ENO1 PE=1 SV=1	ENO1
	A0A5G2RF85	282	K	Coiled-coil domain-containing protein 86 OS=Sus scrofa OX=9823 GN=CCDC86 PE=4 SV=1	CCDC86
	K7GKN2	299	K	Interferon-induced GTP-binding protein Mx1 OS=Sus scrofa OX=9823 GN=MX1 PE=1 SV=3	MX1
	A0A287A391	388	K	Elongation factor 1-alpha OS=Sus scrofa OX=9823 GN=EEF1A1 PE=1 SV=2	EEF1A1
	I3LII3	37	K	Eukaryotic translation elongation factor 2 OS=Sus scrofa OX=9823 GN=EEF2 PE=1 SV=3	EEF2
	A0A286ZPN4	112	K	Uncharacterized protein OS=Sus scrofa OX=9823 GN=HSPA8 PE=1 SV=1	HSPA8
	A0A287BND2	564	K	HECT and RLD domain containing E3 ubiquitin protein ligase 5 OS=Sus scrofa OX=9823 GN=HERC5 PE=1 SV=1	HERC5
	A0A287ABG2	173	K	Proliferating cell nuclear antigen OS=Sus scrofa OX=9823 GN=PCNA PE=3 SV=2	PCNA
	O19004	289	K	Serine/threonine-protein kinase A-Raf OS=Sus scrofa OX=9823 GN=ARAF PE=2 SV=1	ARAF
	P00339	81	K	L-lactate dehydrogenase A chain OS=Sus scrofa OX=9823 GN=LDHA PE=1 SV=3	LDHA
	A0A287AB58	128	K	Ubiquitin-like modifier OS=Sus scrofa OX=9823 GN=ISG15 PE=1 SV=1	ISG15
	A0A5G2R5L4	93	K	Collectin subfamily member 12 OS=Sus scrofa OX=9823 GN=COLEC12 PE=4 SV=1	COLEC12
	F1SIL5	890	K	Vacuolar protein sorting 13 homolog A OS=Sus scrofa OX=9823 GN=VPS13A PE=1 SV=4	VPS13A
	F1SQP9	601	K	"""Vezatin, adherens junctions transmembrane protein OS=Sus scrofa OX=9823 GN=VEZT PE=4 SV=4"""	VEZT
	A0A5G2R5L4	94	K	Collectin subfamily member 12 OS=Sus scrofa OX=9823 GN=COLEC12 PE=4 SV=1	COLEC12
	F1S9Q3	65	K	Uncharacterized protein OS=Sus scrofa OX=9823 GN=HSPA8 PE=1 SV=3	HSPA8
	A0A287A391	20	K	Elongation factor 1-alpha OS=Sus scrofa OX=9823 GN=EEF1A1 PE=1 SV=2	EEF1A1
	A0A287AT44	402	K	Coiled-coil domain containing 181 OS=Sus scrofa OX=9823 GN=CCDC181 PE=4 SV=1	CCDC181
	A0A286ZPN4	56	K	Uncharacterized protein OS=Sus scrofa OX=9823 GN=HSPA8 PE=1 SV=1	HSPA8
	P11708	142	K	"""Malate dehydrogenase, cytoplasmic OS=Sus scrofa OX=9823 GN=MDH1 PE=1 SV=4"""	MDH1
	A0A480WPU1	120	K	Alpha-enolase isoform 1 OS=Sus scrofa OX=9823 GN=ENO1 PE=1 SV=1	ENO1
	I3LKF3	330	K	Fascin OS=Sus scrofa OX=9823 GN=FSCN1 PE=1 SV=2	FSCN1
	I3LPT1	178	K	Transketolase OS=Sus scrofa OX=9823 GN=TKT PE=1 SV=1	TKT
	F1SM90	93	K	Microtubule crosslinking factor 1 OS=Sus scrofa OX=9823 GN=MTCL1 PE=4 SV=3	MTCL1
	F1SJB5	166	K	Annexin OS=Sus scrofa OX=9823 GN=ANXA1 PE=1 SV=3	ANXA1
	A0A287AMT7	707	K	HECT and RLD domain containing E3 ubiquitin protein ligase family member 6 OS=Sus scrofa OX=9823 GN=HERC6 PE=4 SV=1	HERC6
	I3LPT1	48	K	Transketolase OS=Sus scrofa OX=9823 GN=TKT PE=1 SV=1	TKT
	A0A480WPU1	71	K	Alpha-enolase isoform 1 OS=Sus scrofa OX=9823 GN=ENO1 PE=1 SV=1	ENO1
	A0A5G2QBK1	156	K	RNA exonuclease 5 OS=Sus scrofa OX=9823 GN=REXO5 PE=4 SV=1	REXO5
	A0A5G2QFM3	37	K	"""SLU7 homolog, splicing factor OS=Sus scrofa OX=9823 GN=SLU7 PE=4 SV=1"""	SLU7
	P19620	115	K	Annexin A2 OS=Sus scrofa OX=9823 GN=ANXA2 PE=1 SV=4	ANXA2
	F1S640	228	K	Abnormal spindle microtubule assembly OS=Sus scrofa OX=9823 GN=ASPM PE=4 SV=4	ASPM
	A0A287AB58	13	K	Ubiquitin-like modifier OS=Sus scrofa OX=9823 GN=ISG15 PE=1 SV=1	ISG15
	P00355	70	K	Glyceraldehyde-3-phosphate dehydrogenase OS=Sus scrofa OX=9823 GN=GAPDH PE=1 SV=4	GAPDH
	I3LVP8	13	K	Katanin p60 ATPase-containing subunit A1 OS=Sus scrofa OX=9823 GN=KATNA1 PE=3 SV=3	KATNA1
	A0A5G2QFP5	80	K	Discs large MAGUK scaffold protein 2 OS=Sus scrofa OX=9823 GN=DLG2 PE=1 SV=1	DLG2
	I3LII3	244	K	Eukaryotic translation elongation factor 2 OS=Sus scrofa OX=9823 GN=EEF2 PE=1 SV=3	EEF2
	P19620	49	K	Annexin A2 OS=Sus scrofa OX=9823 GN=ANXA2 PE=1 SV=4	ANXA2
	Q29099	266	K	Polypyrimidine tract-binding protein 1 OS=Sus scrofa OX=9823 GN=PTBP1 PE=2 SV=1	PTBP1
	A0A5G2QLS8	648	K	COP1 E3 ubiquitin ligase OS=Sus scrofa OX=9823 GN=COP1 PE=4 SV=1	COP1
	F1SM90	89	K	Microtubule crosslinking factor 1 OS=Sus scrofa OX=9823 GN=MTCL1 PE=4 SV=3	MTCL1
	P00355	184	K	Glyceraldehyde-3-phosphate dehydrogenase OS=Sus scrofa OX=9823 GN=GAPDH PE=1 SV=4	GAPDH
	P00336	119	K	L-lactate dehydrogenase B chain OS=Sus scrofa OX=9823 GN=LDHB PE=1 SV=3	LDHB
	P08059	12	K	Glucose-6-phosphate isomerase OS=Sus scrofa OX=9823 GN=GPI PE=1 SV=3	GPI
	A0A286ZPN4	320	K	Uncharacterized protein OS=Sus scrofa OX=9823 GN=HSPA8 PE=1 SV=1	HSPA8
	A0A287AB58	6	K	Ubiquitin-like modifier OS=Sus scrofa OX=9823 GN=ISG15 PE=1 SV=1	ISG15
	F1S9Q3	357	K	Uncharacterized protein OS=Sus scrofa OX=9823 GN=HSPA8 PE=1 SV=3	HSPA8
	A0A480WPU1	126	K	Alpha-enolase isoform 1 OS=Sus scrofa OX=9823 GN=ENO1 PE=1 SV=1	ENO1
	A0A287AMT7	993	K	HECT and RLD domain containing E3 ubiquitin protein ligase family member 6 OS=Sus scrofa OX=9823 GN=HERC6 PE=4 SV=1	HERC6
	A0A5G2QV74	217	K	Islet cell autoantigen 1 OS=Sus scrofa OX=9823 GN=ICA1 PE=1 SV=1	ICA1
	A0A5G2QFM3	44	K	"""SLU7 homolog, splicing factor OS=Sus scrofa OX=9823 GN=SLU7 PE=4 SV=1"""	SLU7
	A0A5G2R6P7	101	K	Phosphorylase b kinase regulatory subunit OS=Sus scrofa OX=9823 GN=PHKA2 PE=1 SV=1	PHKA2
	A0A5G2RLN9	292	K	Arylsulfatase E OS=Sus scrofa OX=9823 GN=ARSE PE=1 SV=1	ARSE
	F1SCY1	62	K	Uncharacterized protein OS=Sus scrofa OX=9823 GN=IFIT1 PE=1 SV=3	IFIT1
	P00339	59	K	L-lactate dehydrogenase A chain OS=Sus scrofa OX=9823 GN=LDHA PE=1 SV=3	LDHA
	A0A5G2RF85	274	K	Coiled-coil domain-containing protein 86 OS=Sus scrofa OX=9823 GN=CCDC86 PE=4 SV=1	CCDC86
	A0A5G2QZX1	61	K	Actin gamma 1 OS=Sus scrofa OX=9823 GN=ACTG1 PE=1 SV=1	ACTG1
	Q29599	264	K	2'-5'-oligoadenylate synthase 1 OS=Sus scrofa OX=9823 GN=OAS1 PE=1 SV=3	OAS1
	Q7SIB7	216	K	Phosphoglycerate kinase 1 OS=Sus scrofa OX=9823 GN=PGK1 PE=1 SV=3	PGK1
	A0A287BND2	563	K	HECT and RLD domain containing E3 ubiquitin protein ligase 5 OS=Sus scrofa OX=9823 GN=HERC5 PE=1 SV=1	HERC5
	I3LCL1	269	K	PBX homeobox 4 OS=Sus scrofa OX=9823 GN=PBX4 PE=4 SV=3	PBX4
	P08059	89	K	Glucose-6-phosphate isomerase OS=Sus scrofa OX=9823 GN=GPI PE=1 SV=3	GPI
	A0A287A1G6	145	K	Uncharacterized protein OS=Sus scrofa OX=9823 GN=HK1 PE=1 SV=2	HK1
	P19620	28	K	Annexin A2 OS=Sus scrofa OX=9823 GN=ANXA2 PE=1 SV=4	ANXA2
	A0A287BHA0	354	K	OTU deubiquitinase 3 OS=Sus scrofa OX=9823 GN=OTUD3 PE=4 SV=2	OTUD3
	F1SIL5	891	K	Vacuolar protein sorting 13 homolog A OS=Sus scrofa OX=9823 GN=VPS13A PE=1 SV=4	VPS13A
	A0A287BE46	8	K	Protein quaking OS=Sus scrofa OX=9823 GN=QKI PE=4 SV=2	QKI
	A0A286ZPN4	3	K	Uncharacterized protein OS=Sus scrofa OX=9823 GN=HSPA8 PE=1 SV=1	HSPA8
	A0A480WPU1	326	K	Alpha-enolase isoform 1 OS=Sus scrofa OX=9823 GN=ENO1 PE=1 SV=1	ENO1
	Q7SIB7	220	K	Phosphoglycerate kinase 1 OS=Sus scrofa OX=9823 GN=PGK1 PE=1 SV=3	PGK1
	A0A286ZPN4	71	K	Uncharacterized protein OS=Sus scrofa OX=9823 GN=HSPA8 PE=1 SV=1	HSPA8
	A0A287AT44	396	K	Coiled-coil domain containing 181 OS=Sus scrofa OX=9823 GN=CCDC181 PE=4 SV=1	CCDC181
	O19004	288	K	Serine/threonine-protein kinase A-Raf OS=Sus scrofa OX=9823 GN=ARAF PE=2 SV=1	ARAF
	A0A287AB58	142	K	Ubiquitin-like modifier OS=Sus scrofa OX=9823 GN=ISG15 PE=1 SV=1	ISG15
	A0A287ATF9	23	K	HMG-box transcription factor 1 OS=Sus scrofa OX=9823 GN=HBP1 PE=4 SV=1	HBP1
	F1SQP9	603	K	"""Vezatin, adherens junctions transmembrane protein OS=Sus scrofa OX=9823 GN=VEZT PE=4 SV=4"""	VEZT
	A0A287ANL3	893	K	Centrosomal protein 170 OS=Sus scrofa OX=9823 GN=CEP170 PE=1 SV=1	CEP170
	A0A287BND2	512	K	HECT and RLD domain containing E3 ubiquitin protein ligase 5 OS=Sus scrofa OX=9823 GN=HERC5 PE=1 SV=1	HERC5
	A0A5G2QNM3	497	K	Neuroendocrine convertase 2 OS=Sus scrofa OX=9823 GN=PCSK2 PE=3 SV=1	PCSK2
	F1SM90	96	K	Microtubule crosslinking factor 1 OS=Sus scrofa OX=9823 GN=MTCL1 PE=4 SV=3	MTCL1
	A0A287A9A5	13	K	NOVA alternative splicing regulator 1 OS=Sus scrofa OX=9823 GN=NOVA1 PE=1 SV=2	NOVA1
	A0A5G2R9A1	95	K	Purine nucleoside phosphorylase OS=Sus scrofa OX=9823 GN=PNP PE=1 SV=1	PNP
	A0A287A391	146	K	Elongation factor 1-alpha OS=Sus scrofa OX=9823 GN=EEF1A1 PE=1 SV=2	EEF1A1
	A0A286ZPN4	218	K	Uncharacterized protein OS=Sus scrofa OX=9823 GN=HSPA8 PE=1 SV=1	HSPA8
	F1S9Q3	80	K	Uncharacterized protein OS=Sus scrofa OX=9823 GN=HSPA8 PE=1 SV=3	HSPA8
	F1SQN1	126	K	T-complex protein 1 subunit delta OS=Sus scrofa OX=9823 GN=CCT4 PE=1 SV=1	CCT4
	I3LCA2	467	K	Chaperonin containing TCP1 subunit 8 OS=Sus scrofa OX=9823 GN=CCT8 PE=1 SV=2	CCT8
	F1S9Q3	610	K	Uncharacterized protein OS=Sus scrofa OX=9823 GN=HSPA8 PE=1 SV=3	HSPA8
	P00355	105	K	Glyceraldehyde-3-phosphate dehydrogenase OS=Sus scrofa OX=9823 GN=GAPDH PE=1 SV=4	GAPDH
	A0A287A391	212	K	Elongation factor 1-alpha OS=Sus scrofa OX=9823 GN=EEF1A1 PE=1 SV=2	EEF1A1
	A0A287ANL3	894	K	Centrosomal protein 170 OS=Sus scrofa OX=9823 GN=CEP170 PE=1 SV=1	CEP170
	F1SJB5	58	K	Annexin OS=Sus scrofa OX=9823 GN=ANXA1 PE=1 SV=3	ANXA1
	A0A287B0Y8	1983	K	Plectin OS=Sus scrofa OX=9823 GN=PLEC PE=1 SV=2	PLEC
	F1RFQ7	60	K	GTP-binding nuclear protein Ran OS=Sus scrofa OX=9823 GN=RAN PE=1 SV=2	RAN
	A0A287B7D4	12	K	Neuroepithelial cell transforming 1 OS=Sus scrofa OX=9823 GN=NET1 PE=4 SV=2	NET1
	A0A287BND2	558	K	HECT and RLD domain containing E3 ubiquitin protein ligase 5 OS=Sus scrofa OX=9823 GN=HERC5 PE=1 SV=1	HERC5
	A0A287AJQ2	5	K	Phosphoglycerate mutase OS=Sus scrofa OX=9823 GN=PGAM1 PE=1 SV=1	PGAM1
	O19004	290	K	Serine/threonine-protein kinase A-Raf OS=Sus scrofa OX=9823 GN=ARAF PE=2 SV=1	ARAF
	F1SCY1	207	K	Uncharacterized protein OS=Sus scrofa OX=9823 GN=IFIT1 PE=1 SV=3	IFIT1
	A0A286ZNH3	117	K	2-iminobutanoate/2-iminopropanoate deaminase OS=Sus scrofa OX=9823 GN=RIDA PE=1 SV=1	RIDA
	A0A5G2R6P7	109	K	Phosphorylase b kinase regulatory subunit OS=Sus scrofa OX=9823 GN=PHKA2 PE=1 SV=1	PHKA2
	P00355	213	K	Glyceraldehyde-3-phosphate dehydrogenase OS=Sus scrofa OX=9823 GN=GAPDH PE=1 SV=4	GAPDH
	A0A287B8P2	1201	K	Bromodomain PHD finger transcription factor OS=Sus scrofa OX=9823 GN=BPTF PE=1 SV=1	BPTF
	P19620	157	K	Annexin A2 OS=Sus scrofa OX=9823 GN=ANXA2 PE=1 SV=4	ANXA2
	I3LRS5	22	K	Aldehyde dehydrogenase 1 family member A1 OS=Sus scrofa OX=9823 GN=ALDH1A1 PE=1 SV=2	ALDH1A1
	P00355	137	K	Glyceraldehyde-3-phosphate dehydrogenase OS=Sus scrofa OX=9823 GN=GAPDH PE=1 SV=4	GAPDH
	I3LPT1	150	K	Transketolase OS=Sus scrofa OX=9823 GN=TKT PE=1 SV=1	TKT
	A0A287ANL3	896	K	Centrosomal protein 170 OS=Sus scrofa OX=9823 GN=CEP170 PE=1 SV=1	CEP170
	P00355	64	K	Glyceraldehyde-3-phosphate dehydrogenase OS=Sus scrofa OX=9823 GN=GAPDH PE=1 SV=4	GAPDH
	A0A287AB58	29	K	Ubiquitin-like modifier OS=Sus scrofa OX=9823 GN=ISG15 PE=1 SV=1	ISG15
	A0A287BJ71	150	K	Ubiquitin conjugating enzyme E2 E3 OS=Sus scrofa OX=9823 GN=UBE2E3 PE=3 SV=1	UBE2E3
	F2Z5F8	165	K	Mediator of cell motility 1 OS=Sus scrofa OX=9823 GN=MEMO1 PE=3 SV=1	MEMO1
	I3LVH0	163	K	SMC5-SMC6 complex localization factor 2 OS=Sus scrofa OX=9823 GN=SLF2 PE=4 SV=3	SLF2
	A0A287B8P2	1195	K	Bromodomain PHD finger transcription factor OS=Sus scrofa OX=9823 GN=BPTF PE=1 SV=1	BPTF
	F1RTG1	147	K	Ecto-NOX disulfide-thiol exchanger 2 OS=Sus scrofa OX=9823 GN=ENOX2 PE=4 SV=5	ENOX2
	A0A5G2QV74	211	K	Islet cell autoantigen 1 OS=Sus scrofa OX=9823 GN=ICA1 PE=1 SV=1	ICA1
	A0A286ZNA8	1330	K	Spectrin beta chain OS=Sus scrofa OX=9823 GN=SPTBN2 PE=3 SV=1	SPTBN2
	P19620	227	K	Annexin A2 OS=Sus scrofa OX=9823 GN=ANXA2 PE=1 SV=4	ANXA2
	A0A287AS07	11	K	T-complex 11 OS=Sus scrofa OX=9823 GN=TCP11 PE=4 SV=2	TCP11
	A0A480WPU1	81	K	Alpha-enolase isoform 1 OS=Sus scrofa OX=9823 GN=ENO1 PE=1 SV=1	ENO1
	A0A287BA12	143	K	Vacuolar protein sorting 4 homolog B OS=Sus scrofa OX=9823 GN=VPS4B PE=1 SV=1	VPS4B
	F1S9Q3	255	K	Uncharacterized protein OS=Sus scrofa OX=9823 GN=HSPA8 PE=1 SV=3	HSPA8
	F1RTG1	153	K	Ecto-NOX disulfide-thiol exchanger 2 OS=Sus scrofa OX=9823 GN=ENOX2 PE=4 SV=5	ENOX2
	A0A5G2R6P7	98	K	Phosphorylase b kinase regulatory subunit OS=Sus scrofa OX=9823 GN=PHKA2 PE=1 SV=1	PHKA2
	A0A480WPU1	103	K	Alpha-enolase isoform 1 OS=Sus scrofa OX=9823 GN=ENO1 PE=1 SV=1	ENO1
	A0A287AB58	8	K	Ubiquitin-like modifier OS=Sus scrofa OX=9823 GN=ISG15 PE=1 SV=1	ISG15
	A0A287A9A5	10	K	NOVA alternative splicing regulator 1 OS=Sus scrofa OX=9823 GN=NOVA1 PE=1 SV=2	NOVA1
	F1RTG1	155	K	Ecto-NOX disulfide-thiol exchanger 2 OS=Sus scrofa OX=9823 GN=ENOX2 PE=4 SV=5	ENOX2
	A0A480WPU1	28	K	Alpha-enolase isoform 1 OS=Sus scrofa OX=9823 GN=ENO1 PE=1 SV=1	ENO1
	A0A480WPU1	202	K	Alpha-enolase isoform 1 OS=Sus scrofa OX=9823 GN=ENO1 PE=1 SV=1	ENO1
	F1S9Q3	121	K	Uncharacterized protein OS=Sus scrofa OX=9823 GN=HSPA8 PE=1 SV=3	HSPA8
	A0A287AVF9	568	K	Myopalladin OS=Sus scrofa OX=9823 GN=MYPN PE=4 SV=1	MYPN
	P00339	5	K	L-lactate dehydrogenase A chain OS=Sus scrofa OX=9823 GN=LDHA PE=1 SV=3	LDHA
	P00339	224	K	L-lactate dehydrogenase A chain OS=Sus scrofa OX=9823 GN=LDHA PE=1 SV=3	LDHA
	D0G0C9	137	K	T-complex protein 1 subunit eta OS=Sus scrofa OX=9823 GN=CCT7 PE=1 SV=1	CCT7
	A0A480WPU1	5	K	Alpha-enolase isoform 1 OS=Sus scrofa OX=9823 GN=ENO1 PE=1 SV=1	ENO1
	P19620	119	K	Annexin A2 OS=Sus scrofa OX=9823 GN=ANXA2 PE=1 SV=4	ANXA2
intracellular organelle	I3LVH0	171	K	SMC5-SMC6 complex localization factor 2 OS=Sus scrofa OX=9823 GN=SLF2 PE=4 SV=3	SLF2
	F1SCV1	139	K	Gamma-tubulin complex component OS=Sus scrofa OX=9823 GN=TUBGCP2 PE=3 SV=3	TUBGCP2
	A0A286ZNA8	1318	K	Spectrin beta chain OS=Sus scrofa OX=9823 GN=SPTBN2 PE=3 SV=1	SPTBN2
	A0A287ANA6	350	K	Mitochondrial calcium uptake 1 OS=Sus scrofa OX=9823 GN=MICU1 PE=4 SV=1	MICU1
	P00355	84	K	Glyceraldehyde-3-phosphate dehydrogenase OS=Sus scrofa OX=9823 GN=GAPDH PE=1 SV=4	GAPDH
	A0A5G2RF85	282	K	Coiled-coil domain-containing protein 86 OS=Sus scrofa OX=9823 GN=CCDC86 PE=4 SV=1	CCDC86
	K7GKN2	299	K	Interferon-induced GTP-binding protein Mx1 OS=Sus scrofa OX=9823 GN=MX1 PE=1 SV=3	MX1
	A0A287A391	388	K	Elongation factor 1-alpha OS=Sus scrofa OX=9823 GN=EEF1A1 PE=1 SV=2	EEF1A1
	A0A286ZPN4	112	K	Uncharacterized protein OS=Sus scrofa OX=9823 GN=HSPA8 PE=1 SV=1	HSPA8
	A0A287ABG2	173	K	Proliferating cell nuclear antigen OS=Sus scrofa OX=9823 GN=PCNA PE=3 SV=2	PCNA
	O19004	289	K	Serine/threonine-protein kinase A-Raf OS=Sus scrofa OX=9823 GN=ARAF PE=2 SV=1	ARAF
	A0A287AB58	128	K	Ubiquitin-like modifier OS=Sus scrofa OX=9823 GN=ISG15 PE=1 SV=1	ISG15
	A0A5G2R5L4	93	K	Collectin subfamily member 12 OS=Sus scrofa OX=9823 GN=COLEC12 PE=4 SV=1	COLEC12
	F1SIL5	890	K	Vacuolar protein sorting 13 homolog A OS=Sus scrofa OX=9823 GN=VPS13A PE=1 SV=4	VPS13A
	F1SQP9	601	K	"""Vezatin, adherens junctions transmembrane protein OS=Sus scrofa OX=9823 GN=VEZT PE=4 SV=4"""	VEZT
	A0A5G2R5L4	94	K	Collectin subfamily member 12 OS=Sus scrofa OX=9823 GN=COLEC12 PE=4 SV=1	COLEC12
	F1S9Q3	65	K	Uncharacterized protein OS=Sus scrofa OX=9823 GN=HSPA8 PE=1 SV=3	HSPA8
	A0A287A391	20	K	Elongation factor 1-alpha OS=Sus scrofa OX=9823 GN=EEF1A1 PE=1 SV=2	EEF1A1
	A0A287AT44	402	K	Coiled-coil domain containing 181 OS=Sus scrofa OX=9823 GN=CCDC181 PE=4 SV=1	CCDC181
	A0A286ZPN4	56	K	Uncharacterized protein OS=Sus scrofa OX=9823 GN=HSPA8 PE=1 SV=1	HSPA8
	P11708	142	K	"""Malate dehydrogenase, cytoplasmic OS=Sus scrofa OX=9823 GN=MDH1 PE=1 SV=4"""	MDH1
	I3LKF3	330	K	Fascin OS=Sus scrofa OX=9823 GN=FSCN1 PE=1 SV=2	FSCN1
	I3LPT1	178	K	Transketolase OS=Sus scrofa OX=9823 GN=TKT PE=1 SV=1	TKT
	F1SM90	93	K	Microtubule crosslinking factor 1 OS=Sus scrofa OX=9823 GN=MTCL1 PE=4 SV=3	MTCL1
	F1SJB5	166	K	Annexin OS=Sus scrofa OX=9823 GN=ANXA1 PE=1 SV=3	ANXA1
	A0A287AMT7	707	K	HECT and RLD domain containing E3 ubiquitin protein ligase family member 6 OS=Sus scrofa OX=9823 GN=HERC6 PE=4 SV=1	HERC6
	I3LPT1	48	K	Transketolase OS=Sus scrofa OX=9823 GN=TKT PE=1 SV=1	TKT
	A0A5G2QBK1	156	K	RNA exonuclease 5 OS=Sus scrofa OX=9823 GN=REXO5 PE=4 SV=1	REXO5
	A0A5G2QFM3	37	K	"""SLU7 homolog, splicing factor OS=Sus scrofa OX=9823 GN=SLU7 PE=4 SV=1"""	SLU7
	P19620	115	K	Annexin A2 OS=Sus scrofa OX=9823 GN=ANXA2 PE=1 SV=4	ANXA2
	F1S640	228	K	Abnormal spindle microtubule assembly OS=Sus scrofa OX=9823 GN=ASPM PE=4 SV=4	ASPM
	A0A287AB58	13	K	Ubiquitin-like modifier OS=Sus scrofa OX=9823 GN=ISG15 PE=1 SV=1	ISG15
	P00355	70	K	Glyceraldehyde-3-phosphate dehydrogenase OS=Sus scrofa OX=9823 GN=GAPDH PE=1 SV=4	GAPDH
	I3LVP8	13	K	Katanin p60 ATPase-containing subunit A1 OS=Sus scrofa OX=9823 GN=KATNA1 PE=3 SV=3	KATNA1
	P19620	49	K	Annexin A2 OS=Sus scrofa OX=9823 GN=ANXA2 PE=1 SV=4	ANXA2
	Q29099	266	K	Polypyrimidine tract-binding protein 1 OS=Sus scrofa OX=9823 GN=PTBP1 PE=2 SV=1	PTBP1
	A0A5G2QLS8	648	K	COP1 E3 ubiquitin ligase OS=Sus scrofa OX=9823 GN=COP1 PE=4 SV=1	COP1
	F1SM90	89	K	Microtubule crosslinking factor 1 OS=Sus scrofa OX=9823 GN=MTCL1 PE=4 SV=3	MTCL1
	P00355	184	K	Glyceraldehyde-3-phosphate dehydrogenase OS=Sus scrofa OX=9823 GN=GAPDH PE=1 SV=4	GAPDH
	P08059	12	K	Glucose-6-phosphate isomerase OS=Sus scrofa OX=9823 GN=GPI PE=1 SV=3	GPI
	A0A286ZPN4	320	K	Uncharacterized protein OS=Sus scrofa OX=9823 GN=HSPA8 PE=1 SV=1	HSPA8
	A0A287AB58	6	K	Ubiquitin-like modifier OS=Sus scrofa OX=9823 GN=ISG15 PE=1 SV=1	ISG15
	F1S9Q3	357	K	Uncharacterized protein OS=Sus scrofa OX=9823 GN=HSPA8 PE=1 SV=3	HSPA8
	A0A287AMT7	993	K	HECT and RLD domain containing E3 ubiquitin protein ligase family member 6 OS=Sus scrofa OX=9823 GN=HERC6 PE=4 SV=1	HERC6
	A0A5G2QV74	217	K	Islet cell autoantigen 1 OS=Sus scrofa OX=9823 GN=ICA1 PE=1 SV=1	ICA1
	A0A5G2QFM3	44	K	"""SLU7 homolog, splicing factor OS=Sus scrofa OX=9823 GN=SLU7 PE=4 SV=1"""	SLU7
	A0A5G2RLN9	292	K	Arylsulfatase E OS=Sus scrofa OX=9823 GN=ARSE PE=1 SV=1	ARSE
	A0A5G2RF85	274	K	Coiled-coil domain-containing protein 86 OS=Sus scrofa OX=9823 GN=CCDC86 PE=4 SV=1	CCDC86
	A0A5G2QZX1	61	K	Actin gamma 1 OS=Sus scrofa OX=9823 GN=ACTG1 PE=1 SV=1	ACTG1
	Q29599	264	K	2'-5'-oligoadenylate synthase 1 OS=Sus scrofa OX=9823 GN=OAS1 PE=1 SV=3	OAS1
	I3LCL1	269	K	PBX homeobox 4 OS=Sus scrofa OX=9823 GN=PBX4 PE=4 SV=3	PBX4
	P08059	89	K	Glucose-6-phosphate isomerase OS=Sus scrofa OX=9823 GN=GPI PE=1 SV=3	GPI
	A0A287A1G6	145	K	Uncharacterized protein OS=Sus scrofa OX=9823 GN=HK1 PE=1 SV=2	HK1
	P19620	28	K	Annexin A2 OS=Sus scrofa OX=9823 GN=ANXA2 PE=1 SV=4	ANXA2
	F1SIL5	891	K	Vacuolar protein sorting 13 homolog A OS=Sus scrofa OX=9823 GN=VPS13A PE=1 SV=4	VPS13A
	A0A287BE46	8	K	Protein quaking OS=Sus scrofa OX=9823 GN=QKI PE=4 SV=2	QKI
	A0A286ZPN4	3	K	Uncharacterized protein OS=Sus scrofa OX=9823 GN=HSPA8 PE=1 SV=1	HSPA8
	A0A286ZPN4	71	K	Uncharacterized protein OS=Sus scrofa OX=9823 GN=HSPA8 PE=1 SV=1	HSPA8
	A0A287AT44	396	K	Coiled-coil domain containing 181 OS=Sus scrofa OX=9823 GN=CCDC181 PE=4 SV=1	CCDC181
	O19004	288	K	Serine/threonine-protein kinase A-Raf OS=Sus scrofa OX=9823 GN=ARAF PE=2 SV=1	ARAF
	A0A287AB58	142	K	Ubiquitin-like modifier OS=Sus scrofa OX=9823 GN=ISG15 PE=1 SV=1	ISG15
	A0A287ATF9	23	K	HMG-box transcription factor 1 OS=Sus scrofa OX=9823 GN=HBP1 PE=4 SV=1	HBP1
	F1SQP9	603	K	"""Vezatin, adherens junctions transmembrane protein OS=Sus scrofa OX=9823 GN=VEZT PE=4 SV=4"""	VEZT
	A0A287ANL3	893	K	Centrosomal protein 170 OS=Sus scrofa OX=9823 GN=CEP170 PE=1 SV=1	CEP170
	A0A5G2QNM3	497	K	Neuroendocrine convertase 2 OS=Sus scrofa OX=9823 GN=PCSK2 PE=3 SV=1	PCSK2
	F1SM90	96	K	Microtubule crosslinking factor 1 OS=Sus scrofa OX=9823 GN=MTCL1 PE=4 SV=3	MTCL1
	A0A287A9A5	13	K	NOVA alternative splicing regulator 1 OS=Sus scrofa OX=9823 GN=NOVA1 PE=1 SV=2	NOVA1
	A0A5G2R9A1	95	K	Purine nucleoside phosphorylase OS=Sus scrofa OX=9823 GN=PNP PE=1 SV=1	PNP
	A0A287A391	146	K	Elongation factor 1-alpha OS=Sus scrofa OX=9823 GN=EEF1A1 PE=1 SV=2	EEF1A1
	A0A286ZPN4	218	K	Uncharacterized protein OS=Sus scrofa OX=9823 GN=HSPA8 PE=1 SV=1	HSPA8
	F1S9Q3	80	K	Uncharacterized protein OS=Sus scrofa OX=9823 GN=HSPA8 PE=1 SV=3	HSPA8
	F1SQN1	126	K	T-complex protein 1 subunit delta OS=Sus scrofa OX=9823 GN=CCT4 PE=1 SV=1	CCT4
	I3LCA2	467	K	Chaperonin containing TCP1 subunit 8 OS=Sus scrofa OX=9823 GN=CCT8 PE=1 SV=2	CCT8
	F1S9Q3	610	K	Uncharacterized protein OS=Sus scrofa OX=9823 GN=HSPA8 PE=1 SV=3	HSPA8
	P00355	105	K	Glyceraldehyde-3-phosphate dehydrogenase OS=Sus scrofa OX=9823 GN=GAPDH PE=1 SV=4	GAPDH
	A0A287A391	212	K	Elongation factor 1-alpha OS=Sus scrofa OX=9823 GN=EEF1A1 PE=1 SV=2	EEF1A1
	A0A287ANL3	894	K	Centrosomal protein 170 OS=Sus scrofa OX=9823 GN=CEP170 PE=1 SV=1	CEP170
	F1SJB5	58	K	Annexin OS=Sus scrofa OX=9823 GN=ANXA1 PE=1 SV=3	ANXA1
	A0A287B0Y8	1983	K	Plectin OS=Sus scrofa OX=9823 GN=PLEC PE=1 SV=2	PLEC
	F1RFQ7	60	K	GTP-binding nuclear protein Ran OS=Sus scrofa OX=9823 GN=RAN PE=1 SV=2	RAN
	A0A287B7D4	12	K	Neuroepithelial cell transforming 1 OS=Sus scrofa OX=9823 GN=NET1 PE=4 SV=2	NET1
	A0A287AJQ2	5	K	Phosphoglycerate mutase OS=Sus scrofa OX=9823 GN=PGAM1 PE=1 SV=1	PGAM1
	O19004	290	K	Serine/threonine-protein kinase A-Raf OS=Sus scrofa OX=9823 GN=ARAF PE=2 SV=1	ARAF
	A0A286ZNH3	117	K	2-iminobutanoate/2-iminopropanoate deaminase OS=Sus scrofa OX=9823 GN=RIDA PE=1 SV=1	RIDA
	P00355	213	K	Glyceraldehyde-3-phosphate dehydrogenase OS=Sus scrofa OX=9823 GN=GAPDH PE=1 SV=4	GAPDH
	A0A287B8P2	1201	K	Bromodomain PHD finger transcription factor OS=Sus scrofa OX=9823 GN=BPTF PE=1 SV=1	BPTF
	P19620	157	K	Annexin A2 OS=Sus scrofa OX=9823 GN=ANXA2 PE=1 SV=4	ANXA2
	P00355	137	K	Glyceraldehyde-3-phosphate dehydrogenase OS=Sus scrofa OX=9823 GN=GAPDH PE=1 SV=4	GAPDH
	I3LPT1	150	K	Transketolase OS=Sus scrofa OX=9823 GN=TKT PE=1 SV=1	TKT
	A0A287ANL3	896	K	Centrosomal protein 170 OS=Sus scrofa OX=9823 GN=CEP170 PE=1 SV=1	CEP170
	P00355	64	K	Glyceraldehyde-3-phosphate dehydrogenase OS=Sus scrofa OX=9823 GN=GAPDH PE=1 SV=4	GAPDH
	A0A287AB58	29	K	Ubiquitin-like modifier OS=Sus scrofa OX=9823 GN=ISG15 PE=1 SV=1	ISG15
	A0A287BJ71	150	K	Ubiquitin conjugating enzyme E2 E3 OS=Sus scrofa OX=9823 GN=UBE2E3 PE=3 SV=1	UBE2E3
	F2Z5F8	165	K	Mediator of cell motility 1 OS=Sus scrofa OX=9823 GN=MEMO1 PE=3 SV=1	MEMO1
	I3LVH0	163	K	SMC5-SMC6 complex localization factor 2 OS=Sus scrofa OX=9823 GN=SLF2 PE=4 SV=3	SLF2
	A0A287B8P2	1195	K	Bromodomain PHD finger transcription factor OS=Sus scrofa OX=9823 GN=BPTF PE=1 SV=1	BPTF
	A0A5G2QV74	211	K	Islet cell autoantigen 1 OS=Sus scrofa OX=9823 GN=ICA1 PE=1 SV=1	ICA1
	A0A286ZNA8	1330	K	Spectrin beta chain OS=Sus scrofa OX=9823 GN=SPTBN2 PE=3 SV=1	SPTBN2
	P19620	227	K	Annexin A2 OS=Sus scrofa OX=9823 GN=ANXA2 PE=1 SV=4	ANXA2
	A0A287AS07	11	K	T-complex 11 OS=Sus scrofa OX=9823 GN=TCP11 PE=4 SV=2	TCP11
	A0A287BA12	143	K	Vacuolar protein sorting 4 homolog B OS=Sus scrofa OX=9823 GN=VPS4B PE=1 SV=1	VPS4B
	F1S9Q3	255	K	Uncharacterized protein OS=Sus scrofa OX=9823 GN=HSPA8 PE=1 SV=3	HSPA8
	A0A287AB58	8	K	Ubiquitin-like modifier OS=Sus scrofa OX=9823 GN=ISG15 PE=1 SV=1	ISG15
	A0A287A9A5	10	K	NOVA alternative splicing regulator 1 OS=Sus scrofa OX=9823 GN=NOVA1 PE=1 SV=2	NOVA1
	F1S9Q3	121	K	Uncharacterized protein OS=Sus scrofa OX=9823 GN=HSPA8 PE=1 SV=3	HSPA8
	A0A287AVF9	568	K	Myopalladin OS=Sus scrofa OX=9823 GN=MYPN PE=4 SV=1	MYPN
	D0G0C9	137	K	T-complex protein 1 subunit eta OS=Sus scrofa OX=9823 GN=CCT7 PE=1 SV=1	CCT7
	P19620	119	K	Annexin A2 OS=Sus scrofa OX=9823 GN=ANXA2 PE=1 SV=4	ANXA2
membrane-bounded organelle	I3LVH0	171	K	SMC5-SMC6 complex localization factor 2 OS=Sus scrofa OX=9823 GN=SLF2 PE=4 SV=3	SLF2
	F1SCV1	139	K	Gamma-tubulin complex component OS=Sus scrofa OX=9823 GN=TUBGCP2 PE=3 SV=3	TUBGCP2
	A0A286ZNA8	1318	K	Spectrin beta chain OS=Sus scrofa OX=9823 GN=SPTBN2 PE=3 SV=1	SPTBN2
	A0A287ANA6	350	K	Mitochondrial calcium uptake 1 OS=Sus scrofa OX=9823 GN=MICU1 PE=4 SV=1	MICU1
	P00355	84	K	Glyceraldehyde-3-phosphate dehydrogenase OS=Sus scrofa OX=9823 GN=GAPDH PE=1 SV=4	GAPDH
	A0A5G2RF85	282	K	Coiled-coil domain-containing protein 86 OS=Sus scrofa OX=9823 GN=CCDC86 PE=4 SV=1	CCDC86
	K7GKN2	299	K	Interferon-induced GTP-binding protein Mx1 OS=Sus scrofa OX=9823 GN=MX1 PE=1 SV=3	MX1
	A0A287A391	388	K	Elongation factor 1-alpha OS=Sus scrofa OX=9823 GN=EEF1A1 PE=1 SV=2	EEF1A1
	A0A286ZPN4	112	K	Uncharacterized protein OS=Sus scrofa OX=9823 GN=HSPA8 PE=1 SV=1	HSPA8
	A0A287ABG2	173	K	Proliferating cell nuclear antigen OS=Sus scrofa OX=9823 GN=PCNA PE=3 SV=2	PCNA
	O19004	289	K	Serine/threonine-protein kinase A-Raf OS=Sus scrofa OX=9823 GN=ARAF PE=2 SV=1	ARAF
	A0A287AB58	128	K	Ubiquitin-like modifier OS=Sus scrofa OX=9823 GN=ISG15 PE=1 SV=1	ISG15
	A0A5G2R5L4	93	K	Collectin subfamily member 12 OS=Sus scrofa OX=9823 GN=COLEC12 PE=4 SV=1	COLEC12
	F1SIL5	890	K	Vacuolar protein sorting 13 homolog A OS=Sus scrofa OX=9823 GN=VPS13A PE=1 SV=4	VPS13A
[truncated: 1,463 more rows]
