# Supplementary material for: Proteomic Analysis of ISGylation in Immortalized Porcine Alveolar Macrophage Cell Lines Induced by Type I Interferon
Source: Vaccines (Basel). 2021 Feb 17;9(2):164. doi: 10.3390/vaccines9020164 (PMC7922875; doi:10.3390/vaccines9020164)
Supplement: Supplementary file 1 [file vaccines-09-00164-s001.zip › Supplementary Tables/Supplementary Table 3. COG functional classification of ISG15-conjugated proteins.xlsx]

## Sheet: ident Classification
COG/KOG category	Category description	No. of Protein
INFORMATION STORAGE AND PROCESSING	[J] Translation, ribosomal structure and biogenesis	6
	[A] RNA processing and modification	4
	[K] Transcription	8
	[L] Replication, recombination and repair	2
	[B] Chromatin structure and dynamics	2
[V] Defense mechanisms	[T] Signal transduction mechanisms	7
	[M] Cell wall/membrane/envelope biogenesis	1
[N] Cell motility	[Z] Cytoskeleton	7
[W] Extracellular structures	[U] Intracellular trafficking, secretion, and vesicular transport	5
	[O] Posttranslational modification, protein turnover, chaperones	14
METABOLISM	[C] Energy production and conversion	4
	[G] Carbohydrate transport and metabolism	9
[E] Amino acid transport and metabolism	[F] Nucleotide transport and metabolism	2
[I] Lipid transport and metabolism	[P] Inorganic ion transport and metabolism	2
[R] General function prediction only	[S] Function unknown	5

## Sheet: ident list
Category	Protein accession	Position	Amino acid	Protein description	Gene name
[J] Translation, ribosomal structure and biogenesis	A0A287A391	388	K	Elongation factor 1-alpha OS=Sus scrofa OX=9823 GN=EEF1A1 PE=1 SV=2	EEF1A1
	I3LII3	37	K	Eukaryotic translation elongation factor 2 OS=Sus scrofa OX=9823 GN=EEF2 PE=1 SV=3	EEF2
	A0A287A391	20	K	Elongation factor 1-alpha OS=Sus scrofa OX=9823 GN=EEF1A1 PE=1 SV=2	EEF1A1
	A0A287AZA7	96	K	Ubiquitin-like domain-containing protein OS=Sus scrofa OX=9823 GN=RPS27A PE=1 SV=2	RPS27A
	A0A286ZYG1	10	K	Uncharacterized protein OS=Sus scrofa OX=9823 PE=4 SV=2
	I3LII3	244	K	Eukaryotic translation elongation factor 2 OS=Sus scrofa OX=9823 GN=EEF2 PE=1 SV=3	EEF2
	A0A287AZA7	111	K	Ubiquitin-like domain-containing protein OS=Sus scrofa OX=9823 GN=RPS27A PE=1 SV=2	RPS27A
	A0A287AZA7	59	K	Ubiquitin-like domain-containing protein OS=Sus scrofa OX=9823 GN=RPS27A PE=1 SV=2	RPS27A
	A0A287A391	146	K	Elongation factor 1-alpha OS=Sus scrofa OX=9823 GN=EEF1A1 PE=1 SV=2	EEF1A1
	A0A287A391	212	K	Elongation factor 1-alpha OS=Sus scrofa OX=9823 GN=EEF1A1 PE=1 SV=2	EEF1A1
	A0A286ZNH3	117	K	2-iminobutanoate/2-iminopropanoate deaminase OS=Sus scrofa OX=9823 GN=RIDA PE=1 SV=1	RIDA
	I3LVS9	57	K	Uncharacterized protein OS=Sus scrofa OX=9823 GN=LOC100525442 PE=4 SV=1	LOC100525442
[A] RNA processing and modification	A0A5G2QFM3	37	K	"""SLU7 homolog, splicing factor OS=Sus scrofa OX=9823 GN=SLU7 PE=4 SV=1"""	SLU7
	Q29099	266	K	Polypyrimidine tract-binding protein 1 OS=Sus scrofa OX=9823 GN=PTBP1 PE=2 SV=1	PTBP1
	A0A5G2QFM3	44	K	"""SLU7 homolog, splicing factor OS=Sus scrofa OX=9823 GN=SLU7 PE=4 SV=1"""	SLU7
	A0A287A9A5	13	K	NOVA alternative splicing regulator 1 OS=Sus scrofa OX=9823 GN=NOVA1 PE=1 SV=2	NOVA1
	I3LVS9	57	K	Uncharacterized protein OS=Sus scrofa OX=9823 GN=LOC100525442 PE=4 SV=1	LOC100525442
	A0A287A9A5	10	K	NOVA alternative splicing regulator 1 OS=Sus scrofa OX=9823 GN=NOVA1 PE=1 SV=2	NOVA1
[K] Transcription	A0A287BAI9	44	K	Myb/SANT DNA binding domain containing 1 OS=Sus scrofa OX=9823 GN=MSANTD1 PE=4 SV=2	MSANTD1
	K7GT30	124	K	ATRX chromatin remodeler OS=Sus scrofa OX=9823 GN=ATRX PE=1 SV=3	ATRX
	K7GT30	126	K	ATRX chromatin remodeler OS=Sus scrofa OX=9823 GN=ATRX PE=1 SV=3	ATRX
	I3LCL1	269	K	PBX homeobox 4 OS=Sus scrofa OX=9823 GN=PBX4 PE=4 SV=3	PBX4
	A0A287BE46	8	K	Protein quaking OS=Sus scrofa OX=9823 GN=QKI PE=4 SV=2	QKI
	A0A287ATF9	23	K	HMG-box transcription factor 1 OS=Sus scrofa OX=9823 GN=HBP1 PE=4 SV=1	HBP1
	A0A5G2R5U8	63	K	NAC-A/B domain-containing protein OS=Sus scrofa OX=9823 GN=NACA PE=1 SV=1	NACA
	A0A287B8P2	1201	K	Bromodomain PHD finger transcription factor OS=Sus scrofa OX=9823 GN=BPTF PE=1 SV=1	BPTF
	K7GT30	131	K	ATRX chromatin remodeler OS=Sus scrofa OX=9823 GN=ATRX PE=1 SV=3	ATRX
	A0A287B8P2	1195	K	Bromodomain PHD finger transcription factor OS=Sus scrofa OX=9823 GN=BPTF PE=1 SV=1	BPTF
	F2Z5H8	157	K	Transcription factor BTF3 OS=Sus scrofa OX=9823 GN=BTF3 PE=1 SV=3	BTF3
[L] Replication, recombination and repair	A0A287ABG2	173	K	Proliferating cell nuclear antigen OS=Sus scrofa OX=9823 GN=PCNA PE=3 SV=2	PCNA
	A0A5G2QBK1	156	K	RNA exonuclease 5 OS=Sus scrofa OX=9823 GN=REXO5 PE=4 SV=1	REXO5
[B] Chromatin structure and dynamics	A0A287BKD3	908	K	Bromodomain adjacent to zinc finger domain 2B OS=Sus scrofa OX=9823 GN=BAZ2B PE=4 SV=2	BAZ2B
	A0A287B8P2	1201	K	Bromodomain PHD finger transcription factor OS=Sus scrofa OX=9823 GN=BPTF PE=1 SV=1	BPTF
	A0A287B8P2	1195	K	Bromodomain PHD finger transcription factor OS=Sus scrofa OX=9823 GN=BPTF PE=1 SV=1	BPTF
[T] Signal transduction mechanisms	A0A287ANA6	350	K	Mitochondrial calcium uptake 1 OS=Sus scrofa OX=9823 GN=MICU1 PE=4 SV=1	MICU1
	O19004	289	K	Serine/threonine-protein kinase A-Raf OS=Sus scrofa OX=9823 GN=ARAF PE=2 SV=1	ARAF
	F1SJB5	166	K	Annexin OS=Sus scrofa OX=9823 GN=ANXA1 PE=1 SV=3	ANXA1
	A0A287AMW3	447	K	Serine/threonine kinase 3 OS=Sus scrofa OX=9823 GN=STK3 PE=4 SV=1	STK3
	A0A5G2QV74	217	K	Islet cell autoantigen 1 OS=Sus scrofa OX=9823 GN=ICA1 PE=1 SV=1	ICA1
	O19004	288	K	Serine/threonine-protein kinase A-Raf OS=Sus scrofa OX=9823 GN=ARAF PE=2 SV=1	ARAF
	F1SJB5	58	K	Annexin OS=Sus scrofa OX=9823 GN=ANXA1 PE=1 SV=3	ANXA1
	A0A287B7D4	12	K	Neuroepithelial cell transforming 1 OS=Sus scrofa OX=9823 GN=NET1 PE=4 SV=2	NET1
	O19004	290	K	Serine/threonine-protein kinase A-Raf OS=Sus scrofa OX=9823 GN=ARAF PE=2 SV=1	ARAF
	A0A5G2QV74	211	K	Islet cell autoantigen 1 OS=Sus scrofa OX=9823 GN=ICA1 PE=1 SV=1	ICA1
	A0A287AS07	11	K	T-complex 11 OS=Sus scrofa OX=9823 GN=TCP11 PE=4 SV=2	TCP11
[M] Cell wall/membrane/envelope biogenesis	I3LFY2	41	K	"""UDP-GlcNAc:betaGal beta-1,3-N-acetylglucosaminyltransferase like 1 OS=Sus scrofa OX=9823 GN=B3GNTL1 PE=4 SV=3"""	B3GNTL1
	I3LFY2	48	K	"""UDP-GlcNAc:betaGal beta-1,3-N-acetylglucosaminyltransferase like 1 OS=Sus scrofa OX=9823 GN=B3GNTL1 PE=4 SV=3"""	B3GNTL1
[Z] Cytoskeleton	F1SCV1	139	K	Gamma-tubulin complex component OS=Sus scrofa OX=9823 GN=TUBGCP2 PE=3 SV=3	TUBGCP2
	A0A286ZNA8	1318	K	Spectrin beta chain OS=Sus scrofa OX=9823 GN=SPTBN2 PE=3 SV=1	SPTBN2
	F1S640	228	K	Abnormal spindle microtubule assembly OS=Sus scrofa OX=9823 GN=ASPM PE=4 SV=4	ASPM
	P10668	92	K	Cofilin-1 OS=Sus scrofa OX=9823 GN=CFL1 PE=1 SV=3	CFL1
	A0A5G2QZX1	61	K	Actin gamma 1 OS=Sus scrofa OX=9823 GN=ACTG1 PE=1 SV=1	ACTG1
	A0A5G2QIK0	11	K	Tropomyosin alpha-3 chain OS=Sus scrofa OX=9823 GN=TPM3 PE=1 SV=1	TPM3
	A0A287B0Y8	1983	K	Plectin OS=Sus scrofa OX=9823 GN=PLEC PE=1 SV=2	PLEC
	A0A286ZNA8	1330	K	Spectrin beta chain OS=Sus scrofa OX=9823 GN=SPTBN2 PE=3 SV=1	SPTBN2
[U] Intracellular trafficking, secretion, and vesicular transport	K7GKN2	299	K	Interferon-induced GTP-binding protein Mx1 OS=Sus scrofa OX=9823 GN=MX1 PE=1 SV=3	MX1
	F1SIL5	890	K	Vacuolar protein sorting 13 homolog A OS=Sus scrofa OX=9823 GN=VPS13A PE=1 SV=4	VPS13A
	P19620	115	K	Annexin A2 OS=Sus scrofa OX=9823 GN=ANXA2 PE=1 SV=4	ANXA2
	P19620	49	K	Annexin A2 OS=Sus scrofa OX=9823 GN=ANXA2 PE=1 SV=4	ANXA2
	A0A5G2QV74	217	K	Islet cell autoantigen 1 OS=Sus scrofa OX=9823 GN=ICA1 PE=1 SV=1	ICA1
	P19620	28	K	Annexin A2 OS=Sus scrofa OX=9823 GN=ANXA2 PE=1 SV=4	ANXA2
	F1SIL5	891	K	Vacuolar protein sorting 13 homolog A OS=Sus scrofa OX=9823 GN=VPS13A PE=1 SV=4	VPS13A
	F1RFQ7	60	K	GTP-binding nuclear protein Ran OS=Sus scrofa OX=9823 GN=RAN PE=1 SV=2	RAN
	P19620	157	K	Annexin A2 OS=Sus scrofa OX=9823 GN=ANXA2 PE=1 SV=4	ANXA2
	A0A5G2QV74	211	K	Islet cell autoantigen 1 OS=Sus scrofa OX=9823 GN=ICA1 PE=1 SV=1	ICA1
	P19620	227	K	Annexin A2 OS=Sus scrofa OX=9823 GN=ANXA2 PE=1 SV=4	ANXA2
	P19620	119	K	Annexin A2 OS=Sus scrofa OX=9823 GN=ANXA2 PE=1 SV=4	ANXA2
[O] Posttranslational modification, protein turnover, chaperones	A0A286ZPN4	112	K	Uncharacterized protein OS=Sus scrofa OX=9823 GN=HSPA8 PE=1 SV=1	HSPA8
	A0A287BND2	564	K	HECT and RLD domain containing E3 ubiquitin protein ligase 5 OS=Sus scrofa OX=9823 GN=HERC5 PE=1 SV=1	HERC5
	A0A287AB58	128	K	Ubiquitin-like modifier OS=Sus scrofa OX=9823 GN=ISG15 PE=1 SV=1	ISG15
	F1S9Q3	65	K	Uncharacterized protein OS=Sus scrofa OX=9823 GN=HSPA8 PE=1 SV=3	HSPA8
	A0A286ZPN4	56	K	Uncharacterized protein OS=Sus scrofa OX=9823 GN=HSPA8 PE=1 SV=1	HSPA8
	A0A287AMT7	707	K	HECT and RLD domain containing E3 ubiquitin protein ligase family member 6 OS=Sus scrofa OX=9823 GN=HERC6 PE=4 SV=1	HERC6
	A0A5G2R8I8	99	K	UBIQUITIN_CONJUGAT_2 domain-containing protein OS=Sus scrofa OX=9823 GN=LOC102160336 PE=3 SV=1	LOC102160336
	A0A287AB58	13	K	Ubiquitin-like modifier OS=Sus scrofa OX=9823 GN=ISG15 PE=1 SV=1	ISG15
	I3LVP8	13	K	Katanin p60 ATPase-containing subunit A1 OS=Sus scrofa OX=9823 GN=KATNA1 PE=3 SV=3	KATNA1
	A0A286ZPN4	320	K	Uncharacterized protein OS=Sus scrofa OX=9823 GN=HSPA8 PE=1 SV=1	HSPA8
	A0A287AB58	6	K	Ubiquitin-like modifier OS=Sus scrofa OX=9823 GN=ISG15 PE=1 SV=1	ISG15
	F1S9Q3	357	K	Uncharacterized protein OS=Sus scrofa OX=9823 GN=HSPA8 PE=1 SV=3	HSPA8
	A0A287AMT7	993	K	HECT and RLD domain containing E3 ubiquitin protein ligase family member 6 OS=Sus scrofa OX=9823 GN=HERC6 PE=4 SV=1	HERC6
	I3L9J4	129	K	Uncharacterized protein OS=Sus scrofa OX=9823 GN=CCT6A PE=1 SV=2	CCT6A
	A0A287BND2	563	K	HECT and RLD domain containing E3 ubiquitin protein ligase 5 OS=Sus scrofa OX=9823 GN=HERC5 PE=1 SV=1	HERC5
	A0A286ZPN4	3	K	Uncharacterized protein OS=Sus scrofa OX=9823 GN=HSPA8 PE=1 SV=1	HSPA8
	A0A286ZPN4	71	K	Uncharacterized protein OS=Sus scrofa OX=9823 GN=HSPA8 PE=1 SV=1	HSPA8
	A0A287AB58	142	K	Ubiquitin-like modifier OS=Sus scrofa OX=9823 GN=ISG15 PE=1 SV=1	ISG15
	A0A287BND2	512	K	HECT and RLD domain containing E3 ubiquitin protein ligase 5 OS=Sus scrofa OX=9823 GN=HERC5 PE=1 SV=1	HERC5
	A0A5G2QNM3	497	K	Neuroendocrine convertase 2 OS=Sus scrofa OX=9823 GN=PCSK2 PE=3 SV=1	PCSK2
	A0A286ZPN4	218	K	Uncharacterized protein OS=Sus scrofa OX=9823 GN=HSPA8 PE=1 SV=1	HSPA8
	F1S9Q3	80	K	Uncharacterized protein OS=Sus scrofa OX=9823 GN=HSPA8 PE=1 SV=3	HSPA8
	F1SQN1	126	K	T-complex protein 1 subunit delta OS=Sus scrofa OX=9823 GN=CCT4 PE=1 SV=1	CCT4
	I3LCA2	467	K	Chaperonin containing TCP1 subunit 8 OS=Sus scrofa OX=9823 GN=CCT8 PE=1 SV=2	CCT8
	F1S9Q3	610	K	Uncharacterized protein OS=Sus scrofa OX=9823 GN=HSPA8 PE=1 SV=3	HSPA8
	A0A287BND2	558	K	HECT and RLD domain containing E3 ubiquitin protein ligase 5 OS=Sus scrofa OX=9823 GN=HERC5 PE=1 SV=1	HERC5
	A0A287AB58	29	K	Ubiquitin-like modifier OS=Sus scrofa OX=9823 GN=ISG15 PE=1 SV=1	ISG15
	A0A287BJ71	150	K	Ubiquitin conjugating enzyme E2 E3 OS=Sus scrofa OX=9823 GN=UBE2E3 PE=3 SV=1	UBE2E3
	A0A287BA12	143	K	Vacuolar protein sorting 4 homolog B OS=Sus scrofa OX=9823 GN=VPS4B PE=1 SV=1	VPS4B
	F1S9Q3	255	K	Uncharacterized protein OS=Sus scrofa OX=9823 GN=HSPA8 PE=1 SV=3	HSPA8
	A0A287AB58	8	K	Ubiquitin-like modifier OS=Sus scrofa OX=9823 GN=ISG15 PE=1 SV=1	ISG15
	F1S9Q3	121	K	Uncharacterized protein OS=Sus scrofa OX=9823 GN=HSPA8 PE=1 SV=3	HSPA8
	D0G0C9	137	K	T-complex protein 1 subunit eta OS=Sus scrofa OX=9823 GN=CCT7 PE=1 SV=1	CCT7
[C] Energy production and conversion	P00339	118	K	L-lactate dehydrogenase A chain OS=Sus scrofa OX=9823 GN=LDHA PE=1 SV=3	LDHA
	P00339	81	K	L-lactate dehydrogenase A chain OS=Sus scrofa OX=9823 GN=LDHA PE=1 SV=3	LDHA
	P11708	142	K	"""Malate dehydrogenase, cytoplasmic OS=Sus scrofa OX=9823 GN=MDH1 PE=1 SV=4"""	MDH1
	P00336	119	K	L-lactate dehydrogenase B chain OS=Sus scrofa OX=9823 GN=LDHB PE=1 SV=3	LDHB
	P00339	59	K	L-lactate dehydrogenase A chain OS=Sus scrofa OX=9823 GN=LDHA PE=1 SV=3	LDHA
	I3LRS5	22	K	Aldehyde dehydrogenase 1 family member A1 OS=Sus scrofa OX=9823 GN=ALDH1A1 PE=1 SV=2	ALDH1A1
	P00339	5	K	L-lactate dehydrogenase A chain OS=Sus scrofa OX=9823 GN=LDHA PE=1 SV=3	LDHA
	P00339	224	K	L-lactate dehydrogenase A chain OS=Sus scrofa OX=9823 GN=LDHA PE=1 SV=3	LDHA
[G] Carbohydrate transport and metabolism	A0A5G2R6P7	103	K	Phosphorylase b kinase regulatory subunit OS=Sus scrofa OX=9823 GN=PHKA2 PE=1 SV=1	PHKA2
	P00355	84	K	Glyceraldehyde-3-phosphate dehydrogenase OS=Sus scrofa OX=9823 GN=GAPDH PE=1 SV=4	GAPDH
	A0A480WPU1	281	K	Alpha-enolase isoform 1 OS=Sus scrofa OX=9823 GN=ENO1 PE=1 SV=1	ENO1
	A0A480WPU1	89	K	Alpha-enolase isoform 1 OS=Sus scrofa OX=9823 GN=ENO1 PE=1 SV=1	ENO1
	A0A286ZYX8	28	K	Fructose-bisphosphate aldolase OS=Sus scrofa OX=9823 GN=ALDOA PE=3 SV=2	ALDOA
	A0A480WPU1	120	K	Alpha-enolase isoform 1 OS=Sus scrofa OX=9823 GN=ENO1 PE=1 SV=1	ENO1
	I3LPT1	178	K	Transketolase OS=Sus scrofa OX=9823 GN=TKT PE=1 SV=1	TKT
	I3LPT1	48	K	Transketolase OS=Sus scrofa OX=9823 GN=TKT PE=1 SV=1	TKT
	A0A480WPU1	71	K	Alpha-enolase isoform 1 OS=Sus scrofa OX=9823 GN=ENO1 PE=1 SV=1	ENO1
	P00355	70	K	Glyceraldehyde-3-phosphate dehydrogenase OS=Sus scrofa OX=9823 GN=GAPDH PE=1 SV=4	GAPDH
	P00355	184	K	Glyceraldehyde-3-phosphate dehydrogenase OS=Sus scrofa OX=9823 GN=GAPDH PE=1 SV=4	GAPDH
	P08059	12	K	Glucose-6-phosphate isomerase OS=Sus scrofa OX=9823 GN=GPI PE=1 SV=3	GPI
	A0A480WPU1	126	K	Alpha-enolase isoform 1 OS=Sus scrofa OX=9823 GN=ENO1 PE=1 SV=1	ENO1
	A0A5G2R6P7	101	K	Phosphorylase b kinase regulatory subunit OS=Sus scrofa OX=9823 GN=PHKA2 PE=1 SV=1	PHKA2
	Q7SIB7	216	K	Phosphoglycerate kinase 1 OS=Sus scrofa OX=9823 GN=PGK1 PE=1 SV=3	PGK1
	P08059	89	K	Glucose-6-phosphate isomerase OS=Sus scrofa OX=9823 GN=GPI PE=1 SV=3	GPI
	A0A287A1G6	145	K	Uncharacterized protein OS=Sus scrofa OX=9823 GN=HK1 PE=1 SV=2	HK1
	A0A480WPU1	326	K	Alpha-enolase isoform 1 OS=Sus scrofa OX=9823 GN=ENO1 PE=1 SV=1	ENO1
	Q7SIB7	220	K	Phosphoglycerate kinase 1 OS=Sus scrofa OX=9823 GN=PGK1 PE=1 SV=3	PGK1
	P00355	105	K	Glyceraldehyde-3-phosphate dehydrogenase OS=Sus scrofa OX=9823 GN=GAPDH PE=1 SV=4	GAPDH
	A0A287AJQ2	5	K	Phosphoglycerate mutase OS=Sus scrofa OX=9823 GN=PGAM1 PE=1 SV=1	PGAM1
	A0A5G2R6P7	109	K	Phosphorylase b kinase regulatory subunit OS=Sus scrofa OX=9823 GN=PHKA2 PE=1 SV=1	PHKA2
	P00355	213	K	Glyceraldehyde-3-phosphate dehydrogenase OS=Sus scrofa OX=9823 GN=GAPDH PE=1 SV=4	GAPDH
	A0A286ZYX8	42	K	Fructose-bisphosphate aldolase OS=Sus scrofa OX=9823 GN=ALDOA PE=3 SV=2	ALDOA
	P00355	137	K	Glyceraldehyde-3-phosphate dehydrogenase OS=Sus scrofa OX=9823 GN=GAPDH PE=1 SV=4	GAPDH
	I3LPT1	150	K	Transketolase OS=Sus scrofa OX=9823 GN=TKT PE=1 SV=1	TKT
	P00355	64	K	Glyceraldehyde-3-phosphate dehydrogenase OS=Sus scrofa OX=9823 GN=GAPDH PE=1 SV=4	GAPDH
	A0A480WPU1	81	K	Alpha-enolase isoform 1 OS=Sus scrofa OX=9823 GN=ENO1 PE=1 SV=1	ENO1
	A0A5G2R6P7	98	K	Phosphorylase b kinase regulatory subunit OS=Sus scrofa OX=9823 GN=PHKA2 PE=1 SV=1	PHKA2
	A0A480WPU1	103	K	Alpha-enolase isoform 1 OS=Sus scrofa OX=9823 GN=ENO1 PE=1 SV=1	ENO1
	A0A480WPU1	28	K	Alpha-enolase isoform 1 OS=Sus scrofa OX=9823 GN=ENO1 PE=1 SV=1	ENO1
	A0A480WPU1	202	K	Alpha-enolase isoform 1 OS=Sus scrofa OX=9823 GN=ENO1 PE=1 SV=1	ENO1
	A0A480WPU1	5	K	Alpha-enolase isoform 1 OS=Sus scrofa OX=9823 GN=ENO1 PE=1 SV=1	ENO1
[F] Nucleotide transport and metabolism	A0A5G2QFP5	80	K	Discs large MAGUK scaffold protein 2 OS=Sus scrofa OX=9823 GN=DLG2 PE=1 SV=1	DLG2
	A0A5G2R9A1	95	K	Purine nucleoside phosphorylase OS=Sus scrofa OX=9823 GN=PNP PE=1 SV=1	PNP
[P] Inorganic ion transport and metabolism	A0A287AIG4	10	K	Potassium channel subfamily K member 10 isoform 2 OS=Sus scrofa OX=9823 GN=KCNK10 PE=3 SV=1	KCNK10
	A0A5G2RLN9	292	K	Arylsulfatase E OS=Sus scrofa OX=9823 GN=ARSE PE=1 SV=1	ARSE
	A0A287AIG4	17	K	Potassium channel subfamily K member 10 isoform 2 OS=Sus scrofa OX=9823 GN=KCNK10 PE=3 SV=1	KCNK10
[S] Function unknown	A0A5G2RF85	282	K	Coiled-coil domain-containing protein 86 OS=Sus scrofa OX=9823 GN=CCDC86 PE=4 SV=1	CCDC86
	F1SM90	93	K	Microtubule crosslinking factor 1 OS=Sus scrofa OX=9823 GN=MTCL1 PE=4 SV=3	MTCL1
	F1SM90	89	K	Microtubule crosslinking factor 1 OS=Sus scrofa OX=9823 GN=MTCL1 PE=4 SV=3	MTCL1
	F1SCY1	62	K	Uncharacterized protein OS=Sus scrofa OX=9823 GN=IFIT1 PE=1 SV=3	IFIT1
	A0A5G2RF85	274	K	Coiled-coil domain-containing protein 86 OS=Sus scrofa OX=9823 GN=CCDC86 PE=4 SV=1	CCDC86
	A0A5G2RLC3	5	K	Uncharacterized protein OS=Sus scrofa OX=9823 PE=4 SV=1
	F1SM90	96	K	Microtubule crosslinking factor 1 OS=Sus scrofa OX=9823 GN=MTCL1 PE=4 SV=3	MTCL1
	F1SCY1	207	K	Uncharacterized protein OS=Sus scrofa OX=9823 GN=IFIT1 PE=1 SV=3	IFIT1
	F2Z5F8	165	K	Mediator of cell motility 1 OS=Sus scrofa OX=9823 GN=MEMO1 PE=3 SV=1	MEMO1
