# Supplementary material for: Proteomic Analysis of ISGylation in Immortalized Porcine Alveolar Macrophage Cell Lines Induced by Type I Interferon
Source: Vaccines (Basel). 2021 Feb 17;9(2):164. doi: 10.3390/vaccines9020164 (PMC7922875; doi:10.3390/vaccines9020164)
Supplement: Supplementary file 1 [file vaccines-09-00164-s001.zip › Supplementary Tables/Supplementary Table 4 GO-enrichment of involving pathways of ISG15-conjugated proteins.xlsx]

## Sheet: ident
GO Terms Level 1	GO Terms Description	GO Terms Level	GO Terms ID	Mapping	Background	All Mapping	All Background	Fold Enrichment	Fisher' exact test P value	-log10(p value)	Related Protein
Cellular Component	chaperone complex	3	GO:0101031	5	50	72	37165	51.62	2.6347e-06	5.58	I3LCA2 F1S9Q3 A0A286ZPN4 F1SQN1 D0G0C9
	myelin sheath	2	GO:0043209	9	557	72	37165	8.34	1.12472e-05	4.95	A0A286ZPN4 P08059 I3LPT1 A0A5G2QZX1 P00336 I3LKF3 F1S9Q3 P19620 A0A287AJQ2
	ficolin-1-rich granule lumen	4	GO:1904813	7	298	72	37165	12.13	2.33689e-05	4.63	A0A5G2R9A1 I3LCA2 A0A287A391 F1S9Q3 A0A286ZPN4 P08059 A0A287AJQ2
	cytosol	4	GO:0005829	43	13110	72	37165	1.69	3.4238e-05	4.47	F1SCV1 A0A287AMT7 F1SJB5 P08059 O19004 A0A5G2R6P7 P00336 P00355 P11708 A0A287B7D4 A0A287A1G6 F1SQP9 P00339 A0A287ANL3 F1RTG1 D0G0C9 A0A5G2QZX1 I3LRS5 A0A5G2R9A1 A0A287BA12 K7GKN2 I3LKF3 A0A5G2QFM3 I3LCA2 A0A287BND2 Q29599 A0A5G2QV74 A0A287A391 A0A287AB58 F1S9Q3 P19620 A0A286ZNA8 Q7SIB7 A0A287BJ71 A0A5G2QLS8 A0A286ZPN4 I3LPT1 A0A287BHA0 F1RFQ7 F1SCY1 A0A287B0Y8 F1SQN1 A0A287AJQ2
	ficolin-1-rich granule	7	GO:0101002	7	436	72	37165	8.29	0.000189516	3.72	A0A5G2R9A1 I3LCA2 A0A287A391 F1S9Q3 A0A286ZPN4 P08059 A0A287AJQ2
	secretory granule lumen	5	GO:0034774	9	867	72	37165	5.36	0.000247018	3.61	I3LCA2 A0A286ZPN4 A0A5G2QNM3 P08059 A0A5G2R9A1 A0A287A391 F1S9Q3 P19620 A0A287AJQ2
	cytoplasmic vesicle lumen	4	GO:0060205	9	914	72	37165	5.08	0.000351576	3.45	I3LCA2 A0A286ZPN4 A0A5G2QNM3 P08059 A0A5G2R9A1 A0A287A391 F1S9Q3 P19620 A0A287AJQ2
	vesicle lumen	3	GO:0031983	9	933	72	37165	4.98	0.000402999	3.39	I3LCA2 A0A286ZPN4 A0A5G2QNM3 P08059 A0A5G2R9A1 A0A287A391 F1S9Q3 P19620 A0A287AJQ2
Molecular Function	unfolded protein binding	3	GO:0051082	5	234	66	31984	10.35	0.00133288	2.88	I3LCA2 F1S9Q3 A0A286ZPN4 F1SQN1 D0G0C9
	small molecule binding	2	GO:0036094	15	3054	66	31984	2.38	0.00289009	2.54	Q7SIB7 P00339 A0A286ZPN4 P08059 I3LPT1 F1RFQ7 I3LRS5 P00336 Q29599 A0A5G2R9A1 A0A287A391 F1S9Q3 K7GKN2 A0A287A1G6 A0A5G2R5L4
	monosaccharide binding	3	GO:0048029	4	164	66	31984	11.82	0.00458076	2.34	P08059 A0A287A1G6 A0A5G2R5L4 I3LPT1
	protein binding involved in protein folding	3	GO:0044183	3	60	66	31984	24.23	0.00667187	2.18	I3LCA2 F1SQN1 D0G0C9
	cytoskeletal protein binding	3	GO:0008092	12	2350	66	31984	2.47	0.00736967	2.13	F1SCV1 I3LVP8 P00355 P10668 I3LKF3 F1SM90 K7GKN2 A0A287AT44 A0A287B0Y8 P19620 A0A286ZNA8 A0A287AVF9
	clathrin-uncoating ATPase activity	9	GO:1990833	2	6	66	31984	161.54	0.0121328	1.92	F1S9Q3 A0A286ZPN4
	prostaglandin binding	4	GO:1904593	2	6	66	31984	161.54	0.0121328	1.92	F1S9Q3 A0A286ZPN4
	nucleotide binding	3	GO:0000166	11	2193	66	31984	2.43	0.012642	1.9	Q7SIB7 P00339 A0A286ZPN4 F1RFQ7 I3LRS5 P00336 Q29599 A0A287A391 F1S9Q3 K7GKN2 A0A287A1G6
Biological Process	nicotinamide nucleotide metabolic process	6	GO:0046496	10	371	68	36727	14.56	2.53751e-08	7.6	Q7SIB7 P00339 P08059 I3LPT1 A0A5G2R9A1 P00336 P11708 A0A286ZYX8 A0A287A1G6 A0A287AJQ2
	NAD metabolic process	7	GO:0019674	8	189	68	36727	22.86	5.72809e-08	7.24	Q7SIB7 P00339 P08059 A0A5G2R9A1 P00336 P11708 A0A287A1G6 A0A287AJQ2
	ribonucleoside triphosphate metabolic process	6	GO:0009199	11	564	68	36727	10.53	7.6222e-08	7.12	Q7SIB7 P00339 A0A287BAS0 A0A286ZPN4 P08059 F1RFQ7 A0A5G2R9A1 F1S9Q3 A0A286ZYX8 A0A287A1G6 A0A287AJQ2
	purine nucleoside triphosphate metabolic process	6	GO:0009144	11	592	68	36727	10.04	1.19363e-07	6.92	Q7SIB7 P00339 A0A287BAS0 A0A286ZPN4 P08059 F1RFQ7 A0A5G2R9A1 F1S9Q3 A0A286ZYX8 A0A287A1G6 A0A287AJQ2
	ribonucleoside triphosphate biosynthetic process	6	GO:0009201	8	245	68	36727	17.64	3.3373e-07	6.48	Q7SIB7 P00339 A0A287BAS0 P08059 A0A5G2R9A1 A0A286ZYX8 A0A287A1G6 A0A287AJQ2
	nicotinamide nucleotide biosynthetic process	7	GO:0019359	7	179	68	36727	21.12	9.61008e-07	6.02	Q7SIB7 A0A5G2R9A1 P00339 P08059 A0A287A1G6 A0A286ZYX8 A0A287AJQ2
	pyridine nucleotide biosynthetic process	6	GO:0019363	7	179	68	36727	21.12	9.61008e-07	6.02	Q7SIB7 A0A5G2R9A1 P00339 P08059 A0A287A1G6 A0A286ZYX8 A0A287AJQ2
	purine nucleoside diphosphate metabolic process	6	GO:0009135	7	189	68	36727	20	1.31875e-06	5.88	Q7SIB7 A0A5G2QFP5 P00339 P08059 A0A287A1G6 A0A286ZYX8 A0A287AJQ2
	ribonucleoside diphosphate metabolic process	6	GO:0009185	7	200	68	36727	18.9	1.83108e-06	5.74	Q7SIB7 A0A5G2QFP5 P00339 P08059 A0A287A1G6 A0A286ZYX8 A0A287AJQ2
	purine nucleoside monophosphate metabolic process	6	GO:0009126	10	624	68	36727	8.66	1.98138e-06	5.7	Q7SIB7 A0A5G2QFP5 P00339 A0A287BAS0 A0A286ZPN4 P08059 F1S9Q3 A0A286ZYX8 A0A287A1G6 A0A287AJQ2
	ribonucleoside monophosphate metabolic process	6	GO:0009161	10	640	68	36727	8.44	2.43566e-06	5.61	Q7SIB7 A0A5G2QFP5 P00339 A0A287BAS0 A0A286ZPN4 P08059 F1S9Q3 A0A286ZYX8 A0A287A1G6 A0A287AJQ2
	pyruvate metabolic process	7	GO:0006090	7	212	68	36727	17.83	2.56451e-06	5.59	Q7SIB7 P00336 P00339 P08059 A0A287A1G6 A0A286ZYX8 A0A287AJQ2
	hexose catabolic process	6	GO:0019320	6	120	68	36727	27.01	2.81234e-06	5.55	Q7SIB7 I3LRS5 P00339 P08059 A0A287A1G6 A0A287AJQ2
	pyruvate biosynthetic process	7	GO:0042866	6	127	68	36727	25.52	3.71495e-06	5.43	Q7SIB7 P00339 P08059 A0A287A1G6 A0A286ZYX8 A0A287AJQ2
